# Supplementary material for: Cyphastrea salae, a new species of hard coral from Lord Howe Island, Australia (Scleractinia, Merulinidae)
Source: Zookeys. 2017 Mar 21;(662):49–66. doi: 10.3897/zookeys.662.11454 (PMC5539699; doi:10.3897/zookeys.662.11454)
Supplement: XML Treatment for Cyphastrea [file zookeys.662.11454-treatment1.xml]

<!DOCTYPE tp:taxon-treatment
  PUBLIC "-//TaxonX//DTD Taxonomic Treatment Publishing DTD v0 20100105//EN" "tax-treatment-NSO.dtd">
<tp:taxon-treatment xmlns:tp="http://www.plazi.org/taxpub"><tp:treatment-meta><kwd-group><label>Taxon classification</label><kwd><named-content xmlns:xlink="http://www.w3.org/1999/xlink" content-type="kingdom">Animalia</named-content></kwd><kwd><named-content xmlns:xlink="http://www.w3.org/1999/xlink" content-type="order">Scleractinia</named-content></kwd><kwd><named-content xmlns:xlink="http://www.w3.org/1999/xlink" content-type="family">Merulinidae</named-content></kwd></kwd-group><mixed-citation publication-type="journal"><person-group><name><surname>Baird</surname><given-names>Andrew H.</given-names></name><name><surname>Hoogenboom</surname><given-names>Mia O.</given-names></name><name><surname>Huang</surname><given-names>Danwei</given-names></name></person-group><article-title>
          <italic><tp:taxon-name><tp:taxon-name-part taxon-name-part-type="genus" reg="Cyphastrea">Cyphastrea</tp:taxon-name-part> <tp:taxon-name-part taxon-name-part-type="species" reg="salae">salae</tp:taxon-name-part></tp:taxon-name></italic>, a new species of hard coral from Lord Howe Island, Australia (<tp:taxon-name><tp:taxon-name-part taxon-name-part-type="order">Scleractinia</tp:taxon-name-part></tp:taxon-name>, <tp:taxon-name><tp:taxon-name-part taxon-name-part-type="family">Merulinidae</tp:taxon-name-part></tp:taxon-name>)</article-title><source>Zookeys</source><day>21</day><month>3</month><year>2017</year><volume>2017</volume><issue>662</issue><fpage>49</fpage><lpage>66</lpage><pub-id pub-id-type="doi">10.3897/zookeys.662.11454</pub-id></mixed-citation></tp:treatment-meta><tp:nomenclature><tp:taxon-name>
            <tp:taxon-name-part taxon-name-part-type="genus" reg="Cyphastrea">Cyphastrea</tp:taxon-name-part>
          </tp:taxon-name><tp:taxon-authority>, Milne Edwards &amp; Haime, 1848</tp:taxon-authority></tp:nomenclature><tp:treatment-sec sec-type="description" id="SECID0EBHAE"><title>Genus characters.</title><p>Corals are colonial by extracalicular budding. The coenosteum is typically spinose and corallites are small (&lt; 4 mm diameter) with low relief (&lt; 3 mm). Septa are in at most three cycles and paliform lobes are usually present. Septal teeth are multiaxial, low (&lt; 0.3 mm) and closely set (&lt; 0.3 mm). Walls are formed primarily by septotheca. Costa and septum centre clusters are weak, there is between 0.3–0.6 mm between costa clusters and &lt; 0.3 mm between septum clusters.</p><!--PageBreak--></tp:treatment-sec></tp:taxon-treatment>
