# Supplementary material for: Cyphastrea salae, a new species of hard coral from Lord Howe Island, Australia (Scleractinia, Merulinidae)
Source: Zookeys. 2017 Mar 21;(662):49–66. doi: 10.3897/zookeys.662.11454 (PMC5539699; doi:10.3897/zookeys.662.11454)
Supplement: XML Treatment for Cyphastrea salae [file zookeys.662.11454-treatment2.xml]

<!DOCTYPE tp:taxon-treatment
  PUBLIC "-//TaxonX//DTD Taxonomic Treatment Publishing DTD v0 20100105//EN" "tax-treatment-NSO.dtd">
<tp:taxon-treatment xmlns:tp="http://www.plazi.org/taxpub"><tp:treatment-meta><kwd-group><label>Taxon classification</label><kwd><named-content xmlns:xlink="http://www.w3.org/1999/xlink" content-type="kingdom">Animalia</named-content></kwd><kwd><named-content xmlns:xlink="http://www.w3.org/1999/xlink" content-type="order">Scleractinia</named-content></kwd><kwd><named-content xmlns:xlink="http://www.w3.org/1999/xlink" content-type="family">Merulinidae</named-content></kwd></kwd-group><mixed-citation publication-type="journal"><person-group><name><surname>Baird</surname><given-names>Andrew H.</given-names></name><name><surname>Hoogenboom</surname><given-names>Mia O.</given-names></name><name><surname>Huang</surname><given-names>Danwei</given-names></name></person-group><article-title>
          <italic><tp:taxon-name><tp:taxon-name-part taxon-name-part-type="genus" reg="Cyphastrea">Cyphastrea</tp:taxon-name-part> <tp:taxon-name-part taxon-name-part-type="species" reg="salae">salae</tp:taxon-name-part></tp:taxon-name></italic>, a new species of hard coral from Lord Howe Island, Australia (<tp:taxon-name><tp:taxon-name-part taxon-name-part-type="order">Scleractinia</tp:taxon-name-part></tp:taxon-name>, <tp:taxon-name><tp:taxon-name-part taxon-name-part-type="family">Merulinidae</tp:taxon-name-part></tp:taxon-name>)</article-title><source>Zookeys</source><day>21</day><month>3</month><year>2017</year><volume>2017</volume><issue>662</issue><fpage>49</fpage><lpage>66</lpage><pub-id pub-id-type="doi">10.3897/zookeys.662.11454</pub-id></mixed-citation></tp:treatment-meta><tp:nomenclature><tp:taxon-name>
            <tp:taxon-name-part taxon-name-part-type="genus" reg="Cyphastrea">Cyphastrea</tp:taxon-name-part>
            <tp:taxon-name-part taxon-name-part-type="species" reg="salae">salae</tp:taxon-name-part>
            <object-id xmlns:xlink="http://www.w3.org/1999/xlink" content-type="zoobank" xlink:type="simple">http://zoobank.org/E9B09DB8-0F21-4721-983C-42E5FE9DA607</object-id>
          </tp:taxon-name><tp:taxon-status xmlns:xlink="http://www.w3.org/1999/xlink" xlink:type="simple">sp. n.</tp:taxon-status></tp:nomenclature><tp:treatment-sec sec-type="material" id="SECID0EOIAE"><title>Material examined.</title><p>Holotype: Australian Museum <named-content xmlns:xlink="http://www.w3.org/1999/xlink" content-type="dwc:institutional_code" xlink:type="simple">AM</named-content> 81_1530 South Flat, Lord Howe Island (<abbrev xmlns:xlink="http://www.w3.org/1999/xlink" xlink:title="Lord Howe Island" id="ABBRID0E3IAE" xlink:type="simple">LHI</abbrev>), Australia (<named-content xmlns:xlink="http://www.w3.org/1999/xlink" content-type="dwc:verbatimCoordinates" xlink:type="simple"><named-content content-type="geo-json" specific-use="{&#34;type&#34;:&#34;Point&#34;,&#34;coordinates&#34;:[159.074100,-31.561100]}" id="NCID0EDJAE" xlink:type="simple">-31.5611; 159.0741</named-content></named-content>) 1 m depth. Paratypes: <named-content xmlns:xlink="http://www.w3.org/1999/xlink" content-type="dwc:institutional_code" xlink:type="simple">AM</named-content> 81_1822 Malabar, <abbrev xmlns:xlink="http://www.w3.org/1999/xlink" xlink:title="Lord Howe Island" id="ABBRID0EQJAE" xlink:type="simple">LHI</abbrev> (<named-content xmlns:xlink="http://www.w3.org/1999/xlink" content-type="dwc:verbatimCoordinates" xlink:type="simple"><named-content content-type="geo-json" specific-use="{&#34;type&#34;:&#34;Point&#34;,&#34;coordinates&#34;:[159.057500,-31.511500]}" id="NCID0EXJAE" xlink:type="simple">-31.5115; 159.0575</named-content></named-content>); <named-content xmlns:xlink="http://www.w3.org/1999/xlink" content-type="dwc:institutional_code" xlink:type="simple">AM</named-content> 81_4749 Malabar West, <abbrev xmlns:xlink="http://www.w3.org/1999/xlink" xlink:title="Lord Howe Island" id="ABBRID0EEKAE" xlink:type="simple">LHI</abbrev> (<named-content xmlns:xlink="http://www.w3.org/1999/xlink" content-type="dwc:verbatimCoordinates" xlink:type="simple"><named-content content-type="geo-json" specific-use="{&#34;type&#34;:&#34;Point&#34;,&#34;coordinates&#34;:[159.050800,-31.511800]}" id="NCID0ELKAE" xlink:type="simple">-31.5118; 159.0508</named-content></named-content>) and see Appendix <xref ref-type="app" rid="P2">2</xref>.</p></tp:treatment-sec><tp:treatment-sec sec-type="diagnosis" id="SECID0EUKAE"><title>Diagnosis.</title><p>
            <italic><tp:taxon-name><tp:taxon-name-part taxon-name-part-type="genus" reg="Cyphastrea">Cyphastrea</tp:taxon-name-part> <tp:taxon-name-part taxon-name-part-type="species" reg="salae">salae</tp:taxon-name-part></tp:taxon-name></italic> is found on Lord Howe Island and in the Solitary Islands, where it is the only <italic><tp:taxon-name><tp:taxon-name-part taxon-name-part-type="genus" reg="Cyphastrae">Cyphastrae</tp:taxon-name-part></tp:taxon-name></italic> species with 12 primary septa.</p></tp:treatment-sec><tp:treatment-sec sec-type="description" id="SECID0EMLAE"><title>Skeletal characteristics of the holotype.</title><p>The holotype is part of a hillocky colony approximately 50 cm width by 50 cm deep by 50 cm height of a tan colour (Fig. <xref ref-type="fig" rid="F1">1A</xref>). The most prominent feature of the species in the field are the exsert corallites (Figure <xref ref-type="fig" rid="F1">1B</xref>). The fragment of the holotype is 10 cm long by 5 cm wide and 4 cm thick (Fig. <xref ref-type="fig" rid="F1">1C</xref>). Most measured features were uniform: the maximum diameter of the corallites ranged from 2.5 to 2.8 mm, the maximum calyx diameter ranged from 2.0 to 2.4 mm and the maximum diameter of the columella ranged from 0.7 to 0.8 mm. All corallites had two septal cycles and 12 primary septa. In contrast, corallite height was more variable, ranging from 0.4 to 3.3 mm as was the density of corallites which ranged from 5 to 9 cm<sup>-2</sup>. The holotype has regular free septa and a compact columella (Figure <xref ref-type="fig" rid="F1">1D</xref>). Septal teeth with multiaxial tips are low (~0.2 mm in height) and narrowly spaced (0.1–0.2 mm), with 7–9 teeth per septum (Figure <xref ref-type="fig" rid="F1">1E</xref>). Strong pointed or club-shaped granules are scattered on the septal face (Figure <xref ref-type="fig" rid="F1">1E</xref>). The inter-area on the septa is smooth. Corallite walls are formed by dominant septotheca (Figure <xref ref-type="fig" rid="F1">1F</xref>). Thickening deposits are fibrous (Figure <xref ref-type="fig" rid="F1">1F</xref>). Costa and septum centre clusters are weak with approximately 0.3 mm between clusters in the costa and &lt;0.2 mm in the septum. Medial lines are also weak (Figure <xref ref-type="fig" rid="F1">1F</xref>). Perpendicular crosses absent (Figure <xref ref-type="fig" rid="F1">1F</xref>). Columella centres are clustered (Figure <xref ref-type="fig" rid="F1">1F</xref>).</p><fig id="F1" position="float" orientation="portrait"><label>Figure 1.</label><caption><p>
                <italic><tp:taxon-name><tp:taxon-name-part taxon-name-part-type="genus" reg="Cyphastrea">Cyphastrea</tp:taxon-name-part> <tp:taxon-name-part taxon-name-part-type="species" reg="salae">salae</tp:taxon-name-part></tp:taxon-name></italic> sp. n. <bold>A</bold> habit photo of the holotype (G.18222) in situ <bold>B</bold> close up of holotype in situ <bold>C</bold> holotype <bold>D</bold> SEM of corallite <bold>E</bold> SEM of septa <bold>F</bold> transverse thin section.</p></caption><graphic xmlns:xlink="http://www.w3.org/1999/xlink" xlink:href="zookeys-662-049-g001.jpg" position="float" orientation="portrait" xlink:type="simple" id="oo_127640.jpg"/></fig></tp:treatment-sec><tp:treatment-sec sec-type="Instraspecific variation" id="SECID0EEOAE"><title>Instraspecific variation.</title><p>The most common morphology of colonies in the lagoon at Lord Howe Island is hillocky like the holotype, however, some coralla are massive (e.g. 81_1414; Figure <xref ref-type="fig" rid="F2">2A, B</xref>) or submassive (e.g. 81_3953; Figure <xref ref-type="fig" rid="F2">2C, D</xref>); and at depth the corolla can be encrusting (e.g. 81_1822; Fig. <xref ref-type="fig" rid="F2">2E, F</xref> and 79_4749; Figure <xref ref-type="fig" rid="F4">4G, H</xref>). The colour of the colony ranges from tan to green to blue. Corallite diameter ranges from 1.7 to 3.2 mm; calyx diameter ranges from 1.4 to 2.7 mm; columella diameter ranges from 0.6 to 1.0 mm; corallite height ranges from 0.4 to 3.5 mm; number of corallites per cm ranges from 5.0 to 14.0 cm<sup>-2</sup>; and the number of primary septa ranges from 10 in very small corallites to 17 in the largest (Table <xref ref-type="table" rid="T1">1</xref>). Corallite density was noticeably reduced in specimens from greater depths on Lord Howe Island (Appendix <xref ref-type="app" rid="P2">2</xref>; Figure <xref ref-type="fig" rid="F2">2E, F</xref>).</p><fig id="F2" position="float" orientation="portrait"><label>Figure 2.</label><caption><p>
                <italic><tp:taxon-name><tp:taxon-name-part taxon-name-part-type="genus" reg="Cyphastrea">Cyphastrea</tp:taxon-name-part> <tp:taxon-name-part taxon-name-part-type="species" reg="salae">salae</tp:taxon-name-part></tp:taxon-name></italic> in situ. <bold>A, B</bold> <named-content xmlns:xlink="http://www.w3.org/1999/xlink" content-type="dwc:institutional_code" xlink:type="simple">AM</named-content> 81-1414 <bold>C, D</bold> <named-content xmlns:xlink="http://www.w3.org/1999/xlink" content-type="dwc:institutional_code" xlink:type="simple">AM</named-content> 81_3953 <bold>E, F</bold> <named-content xmlns:xlink="http://www.w3.org/1999/xlink" content-type="dwc:institutional_code" xlink:type="simple">AM</named-content> 81_1822 <bold>G, H</bold> <named-content xmlns:xlink="http://www.w3.org/1999/xlink" content-type="dwc:institutional_code" xlink:type="simple">AM</named-content> 79_4749.</p></caption><graphic xmlns:xlink="http://www.w3.org/1999/xlink" xlink:href="zookeys-662-049-g002.jpg" position="float" orientation="portrait" xlink:type="simple" id="oo_127643.jpg"/></fig></tp:treatment-sec><tp:treatment-sec sec-type="comparisons" id="SECID0EIRAE"><title>Comparison with <italic><tp:taxon-name><tp:taxon-name-part taxon-name-part-type="genus" reg="Cyphastrae">C.</tp:taxon-name-part> <tp:taxon-name-part taxon-name-part-type="species" reg="micropthalma">micropthalma</tp:taxon-name-part></tp:taxon-name></italic>.</title><p>In general, there were few differences in the measured features of the corallites of <italic><tp:taxon-name><tp:taxon-name-part taxon-name-part-type="genus" reg="Cyphastrea">C.</tp:taxon-name-part> <tp:taxon-name-part taxon-name-part-type="species" reg="salae">salae</tp:taxon-name-part></tp:taxon-name></italic> and <italic><tp:taxon-name><tp:taxon-name-part taxon-name-part-type="genus" reg="Cyphastrea">C.</tp:taxon-name-part> <tp:taxon-name-part taxon-name-part-type="species" reg="microphthalma">microphthalma</tp:taxon-name-part></tp:taxon-name></italic>. In particular, corallite and calyx diameter were remarkably similar between the two species (Table <xref ref-type="table" rid="T1">1</xref>). Corallites were significantly taller (<italic>t</italic> = 3.43, p = 0.001) and the columella was larger (<italic>t</italic> = 7.12, p &lt; 0.001) in <italic><tp:taxon-name><tp:taxon-name-part taxon-name-part-type="genus" reg="Cyphastrea">C.</tp:taxon-name-part> <tp:taxon-name-part taxon-name-part-type="species" reg="salae">salae</tp:taxon-name-part></tp:taxon-name></italic> (Table <xref ref-type="table" rid="T1">1</xref>). In addition, corallites were significantly more <!--PageBreak-->crowded in <italic><tp:taxon-name><tp:taxon-name-part taxon-name-part-type="genus" reg="Cyphastrea">C.</tp:taxon-name-part> <tp:taxon-name-part taxon-name-part-type="species" reg="microphthalma">microphthalma</tp:taxon-name-part></tp:taxon-name></italic> which had 11.4 corallites per cm<sup>2</sup> compared with 9.6 per cm<sup>2</sup>, on average, for <italic><tp:taxon-name><tp:taxon-name-part taxon-name-part-type="genus" reg="Cyphastrea">C.</tp:taxon-name-part> <tp:taxon-name-part taxon-name-part-type="species" reg="salae">salae</tp:taxon-name-part></tp:taxon-name></italic> (<italic>t</italic> = -3.86, p &lt; 0.001; Table <xref ref-type="table" rid="T1">1</xref>).</p><table-wrap id="T1" position="float" orientation="portrait"><label>Table 1.</label><caption><p>Summary statistics of morphological variables for <italic><tp:taxon-name><tp:taxon-name-part taxon-name-part-type="genus" reg="Cyphastrea">Cyphastrea</tp:taxon-name-part> <tp:taxon-name-part taxon-name-part-type="species" reg="salae">salae</tp:taxon-name-part></tp:taxon-name></italic> (n = 55) and <italic><tp:taxon-name><tp:taxon-name-part taxon-name-part-type="genus" reg="Cyphastrae">C.</tp:taxon-name-part> <tp:taxon-name-part taxon-name-part-type="species" reg="microphthalma">microphthalma</tp:taxon-name-part></tp:taxon-name></italic> (n = 40). Measurements in mm.</p></caption><table id="TID0EHNAC" rules="all"><tbody><tr><th rowspan="2" colspan="1">Variable</th><th rowspan="1" colspan="3">
                    <tp:taxon-name><tp:taxon-name-part taxon-name-part-type="genus" reg="Cyphastrea">Cyphastrea</tp:taxon-name-part> <tp:taxon-name-part taxon-name-part-type="species" reg="salae">salae</tp:taxon-name-part></tp:taxon-name>
                  </th><th rowspan="1" colspan="3">
                    <tp:taxon-name><tp:taxon-name-part taxon-name-part-type="genus" reg="Cyphastrea">Cyphastrea</tp:taxon-name-part> <tp:taxon-name-part taxon-name-part-type="species" reg="microphthalma">microphthalma</tp:taxon-name-part></tp:taxon-name>
                  </th></tr><tr><th rowspan="1" colspan="1">Mean (se)</th><th rowspan="1" colspan="1">Maximum</th><th rowspan="1" colspan="1">Minimum</th><th rowspan="1" colspan="1">Mean (se)</th><th rowspan="1" colspan="1">Maximum</th><th rowspan="1" colspan="1">Minimum</th></tr><tr><td rowspan="1" colspan="1">Corallite diameter</td><td rowspan="1" colspan="1">2.3 (0.05)</td><td rowspan="1" colspan="1">3.2</td><td rowspan="1" colspan="1">1.7</td><td rowspan="1" colspan="1">2.2 (0.05)</td><td rowspan="1" colspan="1">3.0</td><td rowspan="1" colspan="1">1.7</td></tr><tr><td rowspan="1" colspan="1">Calyx diameter</td><td rowspan="1" colspan="1">1.8 (0.04)</td><td rowspan="1" colspan="1">2.7</td><td rowspan="1" colspan="1">1.4</td><td rowspan="1" colspan="1">1.7 (0.04)</td><td rowspan="1" colspan="1">2.5</td><td rowspan="1" colspan="1">1.3</td></tr><tr><td rowspan="1" colspan="1">Columella diameter</td><td rowspan="1" colspan="1">0.6 (0.02)</td><td rowspan="1" colspan="1">1.0</td><td rowspan="1" colspan="1">0.4</td><td rowspan="1" colspan="1">0.5 (0.02)</td><td rowspan="1" colspan="1">1.0</td><td rowspan="1" colspan="1">0.4</td></tr><tr><td rowspan="1" colspan="1">Corallite height</td><td rowspan="1" colspan="1">1.0 (0.07)</td><td rowspan="1" colspan="1">3.5</td><td rowspan="1" colspan="1">0.4</td><td rowspan="1" colspan="1">0.4 (0.04)</td><td rowspan="1" colspan="1">0.8</td><td rowspan="1" colspan="1">0.0</td></tr><tr><td rowspan="1" colspan="1">Corallites per cm<sup>2</sup></td><td rowspan="1" colspan="1">9.6 (0.30)</td><td rowspan="1" colspan="1">14.0</td><td rowspan="1" colspan="1">5.0</td><td rowspan="1" colspan="1">11.4 (0.35)</td><td rowspan="1" colspan="1">16.0</td><td rowspan="1" colspan="1">7.0</td></tr><tr><td rowspan="1" colspan="1">Number of primary septa</td><td rowspan="1" colspan="1">12.0 (0.15)</td><td rowspan="1" colspan="1">17</td><td rowspan="1" colspan="1">10</td><td rowspan="1" colspan="1">10.0 (0.12)</td><td rowspan="1" colspan="1">12</td><td rowspan="1" colspan="1">7</td></tr></tbody></table></table-wrap><p>The two species are difficult to distinguish in the field based on gross morphology. <italic><tp:taxon-name><tp:taxon-name-part taxon-name-part-type="genus" reg="Cyphastrea">Cyphastrea</tp:taxon-name-part> <tp:taxon-name-part taxon-name-part-type="species" reg="microphthalma">microphthalma</tp:taxon-name-part></tp:taxon-name></italic> most frequently forms hillocky colonies (Figure <xref ref-type="fig" rid="F3">3 A, B</xref>), however, it can also occasionally form massive colonies (Figure <xref ref-type="fig" rid="F3">3C</xref>). Nonetheless, the species can readily be distinguished in the field and the lab on the basis of the number of primary septa which is generally 12 in <italic><tp:taxon-name><tp:taxon-name-part taxon-name-part-type="genus" reg="Cyphastrea">C.</tp:taxon-name-part> <tp:taxon-name-part taxon-name-part-type="species" reg="salae">salae</tp:taxon-name-part></tp:taxon-name></italic> (Figure <xref ref-type="fig" rid="F1">1C, D</xref>) <italic>vs.</italic> 10 in <italic><tp:taxon-name><tp:taxon-name-part taxon-name-part-type="genus" reg="Cyphastrae">C.</tp:taxon-name-part> <tp:taxon-name-part taxon-name-part-type="species" reg="microphthalama">microphthalama</tp:taxon-name-part></tp:taxon-name></italic> (Figure <xref ref-type="fig" rid="F3">3D–F</xref>). Nonetheless, the modal number of septa in the five corallites counted correctly identified the molecular clade identity in 100% of colonies (Appendix <xref ref-type="app" rid="P2">2</xref>).</p><fig id="F3" position="float" orientation="portrait"><label>Figure 3.</label><caption><p>
                <italic><tp:taxon-name><tp:taxon-name-part taxon-name-part-type="genus" reg="Cyphastrea">Cyphastrea</tp:taxon-name-part> <tp:taxon-name-part taxon-name-part-type="species" reg="microphthalma">microphthalma</tp:taxon-name-part></tp:taxon-name></italic>. <bold>A, B</bold> <named-content xmlns:xlink="http://www.w3.org/1999/xlink" content-type="dwc:institutional_code" xlink:type="simple">AM</named-content> 81-1612 <bold>C</bold> <named-content xmlns:xlink="http://www.w3.org/1999/xlink" content-type="dwc:institutional_code" xlink:type="simple">AM</named-content> 81_1681 <bold>D</bold> <named-content xmlns:xlink="http://www.w3.org/1999/xlink" content-type="dwc:institutional_code" xlink:type="simple">AM</named-content> 81-1612 <bold>E</bold> <named-content xmlns:xlink="http://www.w3.org/1999/xlink" content-type="dwc:institutional_code" xlink:type="simple">AM</named-content> 81-1660 <bold>F</bold> <named-content xmlns:xlink="http://www.w3.org/1999/xlink" content-type="dwc:institutional_code" xlink:type="simple">AM</named-content> 81-1612.</p></caption><graphic xmlns:xlink="http://www.w3.org/1999/xlink" xlink:href="zookeys-662-049-g003.jpg" position="float" orientation="portrait" xlink:type="simple" id="oo_127645.jpg"/></fig></tp:treatment-sec><tp:treatment-sec sec-type="Phylogenetic analysis" id="SECID0EI6AE"><title>Phylogenetic analysis.</title><p>Molecular analyses revealed a monophyletic <italic><tp:taxon-name><tp:taxon-name-part taxon-name-part-type="genus" reg="Cyphastrea">Cyphastrea</tp:taxon-name-part></tp:taxon-name></italic> with two major clades (Figure <xref ref-type="fig" rid="F4">4</xref>). One clade contained new sequences from all the <italic><tp:taxon-name><tp:taxon-name-part taxon-name-part-type="genus" reg="Cyphastrea">C.</tp:taxon-name-part> <tp:taxon-name-part taxon-name-part-type="species" reg="microphthalma">microphthalma</tp:taxon-name-part></tp:taxon-name></italic> specimens collected from Lord Howe Island, nested within GenBank sequences of <italic><tp:taxon-name><tp:taxon-name-part taxon-name-part-type="genus" reg="Cyphastrea">C.</tp:taxon-name-part> <tp:taxon-name-part taxon-name-part-type="species" reg="microphthalma">microphthalma</tp:taxon-name-part></tp:taxon-name></italic> from Singapore and the <italic><tp:taxon-name><tp:taxon-name-part taxon-name-part-type="genus" reg="Cyphastrae">C.</tp:taxon-name-part> <tp:taxon-name-part taxon-name-part-type="species" reg="chalcidicium">chalcidicium</tp:taxon-name-part></tp:taxon-name></italic>/<italic><tp:taxon-name><tp:taxon-name-part taxon-name-part-type="species" reg="serailia">serailia</tp:taxon-name-part></tp:taxon-name></italic> complex. The second clade comprised all of the sequences from <italic><tp:taxon-name><tp:taxon-name-part taxon-name-part-type="genus" reg="Cyphastrea">C.</tp:taxon-name-part> <tp:taxon-name-part taxon-name-part-type="species" reg="salae">salae</tp:taxon-name-part></tp:taxon-name></italic> from Lord Howe <!--PageBreak--><!--PageBreak-->Island and the Solitary Islands, as well as <tp:taxon-name><tp:taxon-name-part taxon-name-part-type="genus" reg="Cyphastrea">C.</tp:taxon-name-part> <tp:taxon-name-part taxon-name-part-type="uncertainty-rank">cf.</tp:taxon-name-part> <tp:taxon-name-part taxon-name-part-type="species" reg="decadia">decadia</tp:taxon-name-part></tp:taxon-name> from Fiji. The first clade was generally unsupported under all optimality criteria for 28S rDNA, but descendent nodes grouping <italic><tp:taxon-name><tp:taxon-name-part taxon-name-part-type="genus" reg="Cyphastrea">C.</tp:taxon-name-part> <tp:taxon-name-part taxon-name-part-type="species" reg="microphthalma">microphthalma</tp:taxon-name-part></tp:taxon-name></italic> from Lord Howe Island with other <italic><tp:taxon-name><tp:taxon-name-part taxon-name-part-type="genus" reg="Cyphastrae">C.</tp:taxon-name-part> <tp:taxon-name-part taxon-name-part-type="species" reg="chalcidicum">chalcidicum</tp:taxon-name-part></tp:taxon-name>/<tp:taxon-name><tp:taxon-name-part taxon-name-part-type="species" reg="serailia">serailia</tp:taxon-name-part></tp:taxon-name></italic> and <italic><tp:taxon-name><tp:taxon-name-part taxon-name-part-type="genus" reg="Cyphastrea">C.</tp:taxon-name-part> <tp:taxon-name-part taxon-name-part-type="species" reg="microphthalma">microphthalma</tp:taxon-name-part></tp:taxon-name></italic> sequences had moderate to high supports. The second clade containing <italic><tp:taxon-name><tp:taxon-name-part taxon-name-part-type="genus" reg="Cyphastrea">C.</tp:taxon-name-part> <tp:taxon-name-part taxon-name-part-type="species" reg="salae">salae</tp:taxon-name-part></tp:taxon-name></italic> was well-supported under all analyses, and is, although the sister relationship to the branching <tp:taxon-name><tp:taxon-name-part taxon-name-part-type="genus" reg="Cyphastrea">C.</tp:taxon-name-part> <tp:taxon-name-part taxon-name-part-type="uncertainty-rank">cf.</tp:taxon-name-part> <tp:taxon-name-part taxon-name-part-type="species" reg="decadia">decadia</tp:taxon-name-part></tp:taxon-name> is only strongly supported by <abbrev xmlns:xlink="http://www.w3.org/1999/xlink" xlink:title="intergenic region" id="ABBRID0ECEAG" xlink:type="simple">IGR</abbrev> (Figure <xref ref-type="fig" rid="F4">4</xref>).</p><!--PageBreak--><p>
            <italic><tp:taxon-name><tp:taxon-name-part taxon-name-part-type="genus" reg="Cyphastrea">Cyphastrea</tp:taxon-name-part> <tp:taxon-name-part taxon-name-part-type="species" reg="salae">salae</tp:taxon-name-part></tp:taxon-name></italic> and <italic><tp:taxon-name><tp:taxon-name-part taxon-name-part-type="genus" reg="Cyphastrea">C.</tp:taxon-name-part> <tp:taxon-name-part taxon-name-part-type="species" reg="microphthalma">microphthalma</tp:taxon-name-part></tp:taxon-name></italic> originated from two distinct lineages. <italic><tp:taxon-name><tp:taxon-name-part taxon-name-part-type="genus" reg="Cyphastrea">Cyphastrea</tp:taxon-name-part> <tp:taxon-name-part taxon-name-part-type="species" reg="salae">salae</tp:taxon-name-part></tp:taxon-name></italic> formed a well-supported monophyletic group under all analyses, and is sister group to the branching <tp:taxon-name><tp:taxon-name-part taxon-name-part-type="genus" reg="Cyphastrea">C.</tp:taxon-name-part> <tp:taxon-name-part taxon-name-part-type="uncertainty-rank">cf.</tp:taxon-name-part> <tp:taxon-name-part taxon-name-part-type="species" reg="decadia">decadia</tp:taxon-name-part></tp:taxon-name> (Figure <xref ref-type="fig" rid="F4">4</xref>). All the <abbrev xmlns:xlink="http://www.w3.org/1999/xlink" xlink:title="intergenic region" id="ABBRID0E6FAG" xlink:type="simple">IGR</abbrev> sequences of <italic><tp:taxon-name><tp:taxon-name-part taxon-name-part-type="genus" reg="Cyphastrea">C.</tp:taxon-name-part> <tp:taxon-name-part taxon-name-part-type="species" reg="microphthalma">microphthalma</tp:taxon-name-part></tp:taxon-name></italic> clustered strongly as a clade, including the representative from Singapore, but the group is split weakly into two with the 28S rDNA marker. The relationships between <italic><tp:taxon-name><tp:taxon-name-part taxon-name-part-type="genus" reg="Cyphastrea">C.</tp:taxon-name-part> <tp:taxon-name-part taxon-name-part-type="species" reg="microphthalma">microphthalma</tp:taxon-name-part></tp:taxon-name></italic> and its closely related congeners remained unresolved due to low support by the less variable 28S rDNA (Figure <xref ref-type="fig" rid="F4">4</xref>).</p><fig id="F4" position="float" orientation="portrait"><label>Figure 4.</label><caption><p>Maximum likelihood phylogenies based on the nuclear 28S rDNA (left) and mitochondrial noncoding intergenic region (right). Taxa in grey are outgroups. <italic><tp:taxon-name><tp:taxon-name-part taxon-name-part-type="genus" reg="Cyphastrea">Cyphastrea</tp:taxon-name-part> <tp:taxon-name-part taxon-name-part-type="species" reg="salae">salae</tp:taxon-name-part></tp:taxon-name></italic> sp. n. and <italic><tp:taxon-name><tp:taxon-name-part taxon-name-part-type="genus" reg="Cyphastrea">C.</tp:taxon-name-part> <tp:taxon-name-part taxon-name-part-type="species" reg="microphthalma">microphthalma</tp:taxon-name-part></tp:taxon-name></italic> in red and blue respectively. Numbers adjacent to each branch represent support values (maximum likelihood bootstrap ≥ 50; Bayesian posterior probability ≥ 0.85; maximum parsimony bootstrap ≥ 50).</p></caption><graphic xmlns:xlink="http://www.w3.org/1999/xlink" xlink:href="zookeys-662-049-g004.jpg" position="float" orientation="portrait" xlink:type="simple" id="oo_127647.jpg"/></fig></tp:treatment-sec><tp:treatment-sec sec-type="etymology" id="SECID0EAIAG"><title>Etymology.</title><p>The species is named after Dr Sally Keith and Ms Sallyann Gudge, who have both made significant contributions to understanding and protecting the coral reefs of Lord Howe Island.</p></tp:treatment-sec><tp:treatment-sec sec-type="distribution" id="SECID0EFIAG"><title>Distribution and frequency.</title><p>
            <italic><tp:taxon-name><tp:taxon-name-part taxon-name-part-type="genus" reg="Cyphastrea">Cyphastrea</tp:taxon-name-part> <tp:taxon-name-part taxon-name-part-type="species" reg="salae">salae</tp:taxon-name-part></tp:taxon-name></italic> is common in the lagoon at Lord Howe Island where it commonly co-occurs with <italic><tp:taxon-name><tp:taxon-name-part taxon-name-part-type="genus" reg="Cyphastrea">C.</tp:taxon-name-part> <tp:taxon-name-part taxon-name-part-type="species" reg="microphthalma">microphthalma</tp:taxon-name-part></tp:taxon-name></italic>. It has been recorded to 18 m depth outside the lagoon. One colony has been positively identified using the molecular markers from Solitary Islands, where it is sympatric with <italic><tp:taxon-name><tp:taxon-name-part taxon-name-part-type="genus" reg="Cyphastrea">C.</tp:taxon-name-part> <tp:taxon-name-part taxon-name-part-type="species" reg="microphthalma">microphthalma</tp:taxon-name-part></tp:taxon-name></italic>. <italic><tp:taxon-name><tp:taxon-name-part taxon-name-part-type="genus" reg="Cyphastrea">Cyphastrea</tp:taxon-name-part> <tp:taxon-name-part taxon-name-part-type="species" reg="salae">salae</tp:taxon-name-part></tp:taxon-name></italic> has yet to be recorded in extensive sampling on the Great Barrier Reef and no sequences are present in GenBank.</p><!--PageBreak--></tp:treatment-sec><tp:treatment-sec><!--Section generated to contain objects referenced in tp:taxon-treatment.--><app id="P2"><title>Appendix 2</title><table-wrap id="T3" position="float" orientation="portrait"><label>Table S2.</label><caption><p>Trait matrix</p></caption><table id="TID0EOOAI" rules="all"><tbody><tr><th rowspan="1" colspan="1">colony</th><th rowspan="1" colspan="1">species_molecular</th><th rowspan="1" colspan="1">corallite_number</th><th rowspan="1" colspan="1">corallite_diameter mm</th><th rowspan="1" colspan="1">calyx_diameter mm</th><th rowspan="1" colspan="1">columella_diameter mm</th><th rowspan="1" colspan="1">corallite_height</th><th rowspan="1" colspan="1">speta_no_primary</th><th rowspan="1" colspan="1">corallitescm-2</th><th rowspan="1" colspan="1">septal_cycles</th></tr><tr><td rowspan="1" colspan="1">81_1605</td><td rowspan="1" colspan="1">
                  <italic><tp:taxon-name><tp:taxon-name-part taxon-name-part-type="genus" reg="Cyphastrea">Cyphastrea</tp:taxon-name-part> <tp:taxon-name-part taxon-name-part-type="species" reg="microphthalma">microphthalma</tp:taxon-name-part></tp:taxon-name></italic>
                </td><td rowspan="1" colspan="1">1</td><td rowspan="1" colspan="1">2.4</td><td rowspan="1" colspan="1">1.7</td><td rowspan="1" colspan="1">0.5</td><td rowspan="1" colspan="1">0.5</td><td rowspan="1" colspan="1">10</td><td rowspan="1" colspan="1">11</td><td rowspan="1" colspan="1">2</td></tr><tr><td rowspan="1" colspan="1">81_1605</td><td rowspan="1" colspan="1">
                  <italic><tp:taxon-name><tp:taxon-name-part taxon-name-part-type="genus" reg="Cyphastrea">Cyphastrea</tp:taxon-name-part> <tp:taxon-name-part taxon-name-part-type="species" reg="microphthalma">microphthalma</tp:taxon-name-part></tp:taxon-name></italic>
                </td><td rowspan="1" colspan="1">2</td><td rowspan="1" colspan="1">2.0</td><td rowspan="1" colspan="1">1.4</td><td rowspan="1" colspan="1">0.5</td><td rowspan="1" colspan="1">0.8</td><td rowspan="1" colspan="1">10</td><td rowspan="1" colspan="1">9</td><td rowspan="1" colspan="1">2</td></tr><tr><td rowspan="1" colspan="1">81_1605</td><td rowspan="1" colspan="1">
                  <italic><tp:taxon-name><tp:taxon-name-part taxon-name-part-type="genus" reg="Cyphastrea">Cyphastrea</tp:taxon-name-part> <tp:taxon-name-part taxon-name-part-type="species" reg="microphthalma">microphthalma</tp:taxon-name-part></tp:taxon-name></italic>
                </td><td rowspan="1" colspan="1">3</td><td rowspan="1" colspan="1">2.0</td><td rowspan="1" colspan="1">1.7</td><td rowspan="1" colspan="1">0.6</td><td rowspan="1" colspan="1">0.1</td><td rowspan="1" colspan="1">10</td><td rowspan="1" colspan="1">12</td><td rowspan="1" colspan="1">2</td></tr><tr><td rowspan="1" colspan="1">81_1605</td><td rowspan="1" colspan="1">
                  <italic><tp:taxon-name><tp:taxon-name-part taxon-name-part-type="genus" reg="Cyphastrea">Cyphastrea</tp:taxon-name-part> <tp:taxon-name-part taxon-name-part-type="species" reg="microphthalma">microphthalma</tp:taxon-name-part></tp:taxon-name></italic>
                </td><td rowspan="1" colspan="1">4</td><td rowspan="1" colspan="1">2.0</td><td rowspan="1" colspan="1">1.7</td><td rowspan="1" colspan="1">0.6</td><td rowspan="1" colspan="1">0.3</td><td rowspan="1" colspan="1">10</td><td rowspan="1" colspan="1">10</td><td rowspan="1" colspan="1">2</td></tr><tr><td rowspan="1" colspan="1">81_1605</td><td rowspan="1" colspan="1">
                  <italic><tp:taxon-name><tp:taxon-name-part taxon-name-part-type="genus" reg="Cyphastrea">Cyphastrea</tp:taxon-name-part> <tp:taxon-name-part taxon-name-part-type="species" reg="microphthalma">microphthalma</tp:taxon-name-part></tp:taxon-name></italic>
                </td><td rowspan="1" colspan="1">5</td><td rowspan="1" colspan="1">2.3</td><td rowspan="1" colspan="1">1.5</td><td rowspan="1" colspan="1">0.5</td><td rowspan="1" colspan="1">0.4</td><td rowspan="1" colspan="1">10</td><td rowspan="1" colspan="1">11</td><td rowspan="1" colspan="1">2</td></tr><tr><td rowspan="1" colspan="1">81_1612</td><td rowspan="1" colspan="1">
                  <italic><tp:taxon-name><tp:taxon-name-part taxon-name-part-type="genus" reg="Cyphastrea">Cyphastrea</tp:taxon-name-part> <tp:taxon-name-part taxon-name-part-type="species" reg="microphthalma">microphthalma</tp:taxon-name-part></tp:taxon-name></italic>
                </td><td rowspan="1" colspan="1">1</td><td rowspan="1" colspan="1">2.2</td><td rowspan="1" colspan="1">2.0</td><td rowspan="1" colspan="1">0.9</td><td rowspan="1" colspan="1">0.5</td><td rowspan="1" colspan="1">11</td><td rowspan="1" colspan="1">14</td><td rowspan="1" colspan="1">2</td></tr><tr><td rowspan="1" colspan="1">81_1612</td><td rowspan="1" colspan="1">
                  <italic><tp:taxon-name><tp:taxon-name-part taxon-name-part-type="genus" reg="Cyphastrea">Cyphastrea</tp:taxon-name-part> <tp:taxon-name-part taxon-name-part-type="species" reg="microphthalma">microphthalma</tp:taxon-name-part></tp:taxon-name></italic>
                </td><td rowspan="1" colspan="1">2</td><td rowspan="1" colspan="1">2.5</td><td rowspan="1" colspan="1">2.0</td><td rowspan="1" colspan="1">0.6</td><td rowspan="1" colspan="1">0.1</td><td rowspan="1" colspan="1">10</td><td rowspan="1" colspan="1">12</td><td rowspan="1" colspan="1">2</td></tr><tr><td rowspan="1" colspan="1">81_1612</td><td rowspan="1" colspan="1">
                  <italic><tp:taxon-name><tp:taxon-name-part taxon-name-part-type="genus" reg="Cyphastrea">Cyphastrea</tp:taxon-name-part> <tp:taxon-name-part taxon-name-part-type="species" reg="microphthalma">microphthalma</tp:taxon-name-part></tp:taxon-name></italic>
                </td><td rowspan="1" colspan="1">3</td><td rowspan="1" colspan="1">2.4</td><td rowspan="1" colspan="1">2.0</td><td rowspan="1" colspan="1">0.6</td><td rowspan="1" colspan="1">0.4</td><td rowspan="1" colspan="1">10</td><td rowspan="1" colspan="1">14</td><td rowspan="1" colspan="1">2</td></tr><tr><td rowspan="1" colspan="1">81_1612</td><td rowspan="1" colspan="1">
                  <italic><tp:taxon-name><tp:taxon-name-part taxon-name-part-type="genus" reg="Cyphastrea">Cyphastrea</tp:taxon-name-part> <tp:taxon-name-part taxon-name-part-type="species" reg="microphthalma">microphthalma</tp:taxon-name-part></tp:taxon-name></italic>
                </td><td rowspan="1" colspan="1">4</td><td rowspan="1" colspan="1">3.0</td><td rowspan="1" colspan="1">2.5</td><td rowspan="1" colspan="1">1.0</td><td rowspan="1" colspan="1">0.7</td><td rowspan="1" colspan="1">18</td><td rowspan="1" colspan="1">12</td><td rowspan="1" colspan="1">3</td></tr><tr><td rowspan="1" colspan="1">81_1612</td><td rowspan="1" colspan="1">
                  <italic><tp:taxon-name><tp:taxon-name-part taxon-name-part-type="genus" reg="Cyphastrea">Cyphastrea</tp:taxon-name-part> <tp:taxon-name-part taxon-name-part-type="species" reg="microphthalma">microphthalma</tp:taxon-name-part></tp:taxon-name></italic>
                </td><td rowspan="1" colspan="1">5</td><td rowspan="1" colspan="1">2.5</td><td rowspan="1" colspan="1">1.9</td><td rowspan="1" colspan="1">0.6</td><td rowspan="1" colspan="1">0.8</td><td rowspan="1" colspan="1">10</td><td rowspan="1" colspan="1">11</td><td rowspan="1" colspan="1">2</td></tr><tr><td rowspan="1" colspan="1">81_1657</td><td rowspan="1" colspan="1">
                  <italic><tp:taxon-name><tp:taxon-name-part taxon-name-part-type="genus" reg="Cyphastrea">Cyphastrea</tp:taxon-name-part> <tp:taxon-name-part taxon-name-part-type="species" reg="microphthalma">microphthalma</tp:taxon-name-part></tp:taxon-name></italic>
                </td><td rowspan="1" colspan="1">1</td><td rowspan="1" colspan="1">2.5</td><td rowspan="1" colspan="1">1.7</td><td rowspan="1" colspan="1">0.6</td><td rowspan="1" colspan="1">0.8</td><td rowspan="1" colspan="1">10</td><td rowspan="1" colspan="1">10</td><td rowspan="1" colspan="1">2</td></tr><tr><td rowspan="1" colspan="1">81_1657</td><td rowspan="1" colspan="1">
                  <italic><tp:taxon-name><tp:taxon-name-part taxon-name-part-type="genus" reg="Cyphastrea">Cyphastrea</tp:taxon-name-part> <tp:taxon-name-part taxon-name-part-type="species" reg="microphthalma">microphthalma</tp:taxon-name-part></tp:taxon-name></italic>
                </td><td rowspan="1" colspan="1">2</td><td rowspan="1" colspan="1">2.2</td><td rowspan="1" colspan="1">1.8</td><td rowspan="1" colspan="1">0.5</td><td rowspan="1" colspan="1">0.4</td><td rowspan="1" colspan="1">10</td><td rowspan="1" colspan="1">10</td><td rowspan="1" colspan="1">2</td></tr><tr><td rowspan="1" colspan="1">81_1657</td><td rowspan="1" colspan="1">
                  <italic><tp:taxon-name><tp:taxon-name-part taxon-name-part-type="genus" reg="Cyphastrea">Cyphastrea</tp:taxon-name-part> <tp:taxon-name-part taxon-name-part-type="species" reg="microphthalma">microphthalma</tp:taxon-name-part></tp:taxon-name></italic>
                </td><td rowspan="1" colspan="1">3</td><td rowspan="1" colspan="1">2.5</td><td rowspan="1" colspan="1">1.7</td><td rowspan="1" colspan="1">0.5</td><td rowspan="1" colspan="1">0.5</td><td rowspan="1" colspan="1">11</td><td rowspan="1" colspan="1">8</td><td rowspan="1" colspan="1">2</td></tr><tr><td rowspan="1" colspan="1">81_1657</td><td rowspan="1" colspan="1">
                  <italic><tp:taxon-name><tp:taxon-name-part taxon-name-part-type="genus" reg="Cyphastrea">Cyphastrea</tp:taxon-name-part> <tp:taxon-name-part taxon-name-part-type="species" reg="microphthalma">microphthalma</tp:taxon-name-part></tp:taxon-name></italic>
                </td><td rowspan="1" colspan="1">4</td><td rowspan="1" colspan="1">2.0</td><td rowspan="1" colspan="1">1.7</td><td rowspan="1" colspan="1">0.5</td><td rowspan="1" colspan="1">0.0</td><td rowspan="1" colspan="1">10</td><td rowspan="1" colspan="1">8</td><td rowspan="1" colspan="1">2</td></tr><tr><td rowspan="1" colspan="1">81_1657</td><td rowspan="1" colspan="1">
                  <italic><tp:taxon-name><tp:taxon-name-part taxon-name-part-type="genus" reg="Cyphastrea">Cyphastrea</tp:taxon-name-part> <tp:taxon-name-part taxon-name-part-type="species" reg="microphthalma">microphthalma</tp:taxon-name-part></tp:taxon-name></italic>
                </td><td rowspan="1" colspan="1">5</td><td rowspan="1" colspan="1">2.2</td><td rowspan="1" colspan="1">1.7</td><td rowspan="1" colspan="1">0.5</td><td rowspan="1" colspan="1">0.3</td><td rowspan="1" colspan="1">10</td><td rowspan="1" colspan="1">10</td><td rowspan="1" colspan="1">2</td></tr><tr><td rowspan="1" colspan="1">81_1660</td><td rowspan="1" colspan="1">
                  <italic><tp:taxon-name><tp:taxon-name-part taxon-name-part-type="genus" reg="Cyphastrea">Cyphastrea</tp:taxon-name-part> <tp:taxon-name-part taxon-name-part-type="species" reg="microphthalma">microphthalma</tp:taxon-name-part></tp:taxon-name></italic>
                </td><td rowspan="1" colspan="1">1</td><td rowspan="1" colspan="1">2.0</td><td rowspan="1" colspan="1">1.5</td><td rowspan="1" colspan="1">0.4</td><td rowspan="1" colspan="1">0.3</td><td rowspan="1" colspan="1">9</td><td rowspan="1" colspan="1">10</td><td rowspan="1" colspan="1">2</td></tr><tr><td rowspan="1" colspan="1">81_1660</td><td rowspan="1" colspan="1">
                  <italic><tp:taxon-name><tp:taxon-name-part taxon-name-part-type="genus" reg="Cyphastrea">Cyphastrea</tp:taxon-name-part> <tp:taxon-name-part taxon-name-part-type="species" reg="microphthalma">microphthalma</tp:taxon-name-part></tp:taxon-name></italic>
                </td><td rowspan="1" colspan="1">2</td><td rowspan="1" colspan="1">2.2</td><td rowspan="1" colspan="1">1.7</td><td rowspan="1" colspan="1">0.4</td><td rowspan="1" colspan="1">0.3</td><td rowspan="1" colspan="1">10</td><td rowspan="1" colspan="1">12</td><td rowspan="1" colspan="1">2</td></tr><tr><td rowspan="1" colspan="1">81_1660</td><td rowspan="1" colspan="1">
                  <italic><tp:taxon-name><tp:taxon-name-part taxon-name-part-type="genus" reg="Cyphastrea">Cyphastrea</tp:taxon-name-part> <tp:taxon-name-part taxon-name-part-type="species" reg="microphthalma">microphthalma</tp:taxon-name-part></tp:taxon-name></italic>
                </td><td rowspan="1" colspan="1">3</td><td rowspan="1" colspan="1">2.2</td><td rowspan="1" colspan="1">1.5</td><td rowspan="1" colspan="1">0.6</td><td rowspan="1" colspan="1">0.4</td><td rowspan="1" colspan="1">10</td><td rowspan="1" colspan="1">10</td><td rowspan="1" colspan="1">2</td></tr><tr><td rowspan="1" colspan="1">81_1660</td><td rowspan="1" colspan="1">
                  <italic><tp:taxon-name><tp:taxon-name-part taxon-name-part-type="genus" reg="Cyphastrea">Cyphastrea</tp:taxon-name-part> <tp:taxon-name-part taxon-name-part-type="species" reg="microphthalma">microphthalma</tp:taxon-name-part></tp:taxon-name></italic>
                </td><td rowspan="1" colspan="1">4</td><td rowspan="1" colspan="1">2.2</td><td rowspan="1" colspan="1">1.8</td><td rowspan="1" colspan="1">0.5</td><td rowspan="1" colspan="1">0.3</td><td rowspan="1" colspan="1">10</td><td rowspan="1" colspan="1">7</td><td rowspan="1" colspan="1">2</td></tr><tr><td rowspan="1" colspan="1">81_1660</td><td rowspan="1" colspan="1">
                  <italic><tp:taxon-name><tp:taxon-name-part taxon-name-part-type="genus" reg="Cyphastrea">Cyphastrea</tp:taxon-name-part> <tp:taxon-name-part taxon-name-part-type="species" reg="microphthalma">microphthalma</tp:taxon-name-part></tp:taxon-name></italic>
                </td><td rowspan="1" colspan="1">5</td><td rowspan="1" colspan="1">2.0</td><td rowspan="1" colspan="1">1.6</td><td rowspan="1" colspan="1">0.5</td><td rowspan="1" colspan="1">0.2</td><td rowspan="1" colspan="1">7</td><td rowspan="1" colspan="1">13</td><td rowspan="1" colspan="1">2</td></tr><tr><td rowspan="1" colspan="1">81_1681</td><td rowspan="1" colspan="1">
                  <italic><tp:taxon-name><tp:taxon-name-part taxon-name-part-type="genus" reg="Cyphastrea">Cyphastrea</tp:taxon-name-part> <tp:taxon-name-part taxon-name-part-type="species" reg="microphthalma">microphthalma</tp:taxon-name-part></tp:taxon-name></italic>
                </td><td rowspan="1" colspan="1">1</td><td rowspan="1" colspan="1">1.7</td><td rowspan="1" colspan="1">1.3</td><td rowspan="1" colspan="1">0.5</td><td rowspan="1" colspan="1">0.0</td><td rowspan="1" colspan="1">10</td><td rowspan="1" colspan="1">16</td><td rowspan="1" colspan="1">2</td></tr><tr><td rowspan="1" colspan="1">81_1681</td><td rowspan="1" colspan="1">
                  <italic><tp:taxon-name><tp:taxon-name-part taxon-name-part-type="genus" reg="Cyphastrea">Cyphastrea</tp:taxon-name-part> <tp:taxon-name-part taxon-name-part-type="species" reg="microphthalma">microphthalma</tp:taxon-name-part></tp:taxon-name></italic>
                </td><td rowspan="1" colspan="1">2</td><td rowspan="1" colspan="1">1.7</td><td rowspan="1" colspan="1">1.3</td><td rowspan="1" colspan="1">0.4</td><td rowspan="1" colspan="1">0.2</td><td rowspan="1" colspan="1">10</td><td rowspan="1" colspan="1">15</td><td rowspan="1" colspan="1">2</td></tr><tr><td rowspan="1" colspan="1">81_1681</td><td rowspan="1" colspan="1">
                  <italic><tp:taxon-name><tp:taxon-name-part taxon-name-part-type="genus" reg="Cyphastrea">Cyphastrea</tp:taxon-name-part> <tp:taxon-name-part taxon-name-part-type="species" reg="microphthalma">microphthalma</tp:taxon-name-part></tp:taxon-name></italic>
                </td><td rowspan="1" colspan="1">3</td><td rowspan="1" colspan="1">1.7</td><td rowspan="1" colspan="1">1.5</td><td rowspan="1" colspan="1">0.5</td><td rowspan="1" colspan="1">0.0</td><td rowspan="1" colspan="1">9</td><td rowspan="1" colspan="1">11</td><td rowspan="1" colspan="1">2</td></tr><tr><td rowspan="1" colspan="1">81_1681</td><td rowspan="1" colspan="1">
                  <italic><tp:taxon-name><tp:taxon-name-part taxon-name-part-type="genus" reg="Cyphastrea">Cyphastrea</tp:taxon-name-part> <tp:taxon-name-part taxon-name-part-type="species" reg="microphthalma">microphthalma</tp:taxon-name-part></tp:taxon-name></italic>
                </td><td rowspan="1" colspan="1">4</td><td rowspan="1" colspan="1">1.7</td><td rowspan="1" colspan="1">1.3</td><td rowspan="1" colspan="1">0.4</td><td rowspan="1" colspan="1">0.2</td><td rowspan="1" colspan="1">9</td><td rowspan="1" colspan="1">13</td><td rowspan="1" colspan="1">2</td></tr><tr><td rowspan="1" colspan="1">81_1681</td><td rowspan="1" colspan="1">
                  <italic><tp:taxon-name><tp:taxon-name-part taxon-name-part-type="genus" reg="Cyphastrea">Cyphastrea</tp:taxon-name-part> <tp:taxon-name-part taxon-name-part-type="species" reg="microphthalma">microphthalma</tp:taxon-name-part></tp:taxon-name></italic>
                </td><td rowspan="1" colspan="1">5</td><td rowspan="1" colspan="1">2.4</td><td rowspan="1" colspan="1">1.5</td><td rowspan="1" colspan="1">0.5</td><td rowspan="1" colspan="1">0.2</td><td rowspan="1" colspan="1">10</td><td rowspan="1" colspan="1">12</td><td rowspan="1" colspan="1">2</td></tr><tr><td rowspan="1" colspan="1">81_1757</td><td rowspan="1" colspan="1">
                  <italic><tp:taxon-name><tp:taxon-name-part taxon-name-part-type="genus" reg="Cyphastrea">Cyphastrea</tp:taxon-name-part> <tp:taxon-name-part taxon-name-part-type="species" reg="microphthalma">microphthalma</tp:taxon-name-part></tp:taxon-name></italic>
                </td><td rowspan="1" colspan="1">1</td><td rowspan="1" colspan="1">2.6</td><td rowspan="1" colspan="1">1.9</td><td rowspan="1" colspan="1">0.5</td><td rowspan="1" colspan="1">0.5</td><td rowspan="1" colspan="1">12</td><td rowspan="1" colspan="1">10</td><td rowspan="1" colspan="1">2</td></tr><tr><td rowspan="1" colspan="1">81_1757</td><td rowspan="1" colspan="1">
                  <italic><tp:taxon-name><tp:taxon-name-part taxon-name-part-type="genus" reg="Cyphastrea">Cyphastrea</tp:taxon-name-part> <tp:taxon-name-part taxon-name-part-type="species" reg="microphthalma">microphthalma</tp:taxon-name-part></tp:taxon-name></italic>
                </td><td rowspan="1" colspan="1">2</td><td rowspan="1" colspan="1">2.5</td><td rowspan="1" colspan="1">2.1</td><td rowspan="1" colspan="1">0.5</td><td rowspan="1" colspan="1">0.0</td><td rowspan="1" colspan="1">11</td><td rowspan="1" colspan="1">15</td><td rowspan="1" colspan="1">2</td></tr><tr><td rowspan="1" colspan="1">81_1757</td><td rowspan="1" colspan="1">
                  <italic><tp:taxon-name><tp:taxon-name-part taxon-name-part-type="genus" reg="Cyphastrea">Cyphastrea</tp:taxon-name-part> <tp:taxon-name-part taxon-name-part-type="species" reg="microphthalma">microphthalma</tp:taxon-name-part></tp:taxon-name></italic>
                </td><td rowspan="1" colspan="1">3</td><td rowspan="1" colspan="1">2.4</td><td rowspan="1" colspan="1">1.9</td><td rowspan="1" colspan="1">0.4</td><td rowspan="1" colspan="1">0.2</td><td rowspan="1" colspan="1">10</td><td rowspan="1" colspan="1">16</td><td rowspan="1" colspan="1">2</td></tr><tr><td rowspan="1" colspan="1">81_1757</td><td rowspan="1" colspan="1">
                  <italic><tp:taxon-name><tp:taxon-name-part taxon-name-part-type="genus" reg="Cyphastrea">Cyphastrea</tp:taxon-name-part> <tp:taxon-name-part taxon-name-part-type="species" reg="microphthalma">microphthalma</tp:taxon-name-part></tp:taxon-name></italic>
                </td><td rowspan="1" colspan="1">4</td><td rowspan="1" colspan="1">2.5</td><td rowspan="1" colspan="1">2.2</td><td rowspan="1" colspan="1">0.6</td><td rowspan="1" colspan="1">0.3</td><td rowspan="1" colspan="1">10</td><td rowspan="1" colspan="1">11</td><td rowspan="1" colspan="1">2</td></tr><tr><td rowspan="1" colspan="1">81_1757</td><td rowspan="1" colspan="1">
                  <italic><tp:taxon-name><tp:taxon-name-part taxon-name-part-type="genus" reg="Cyphastrea">Cyphastrea</tp:taxon-name-part> <tp:taxon-name-part taxon-name-part-type="species" reg="microphthalma">microphthalma</tp:taxon-name-part></tp:taxon-name></italic>
                </td><td rowspan="1" colspan="1">5</td><td rowspan="1" colspan="1">2.2</td><td rowspan="1" colspan="1">1.7</td><td rowspan="1" colspan="1">0.4</td><td rowspan="1" colspan="1">0.5</td><td rowspan="1" colspan="1">10</td><td rowspan="1" colspan="1">13</td><td rowspan="1" colspan="1">2</td></tr><tr><td rowspan="1" colspan="1">81_1762</td><td rowspan="1" colspan="1">
                  <italic><tp:taxon-name><tp:taxon-name-part taxon-name-part-type="genus" reg="Cyphastrea">Cyphastrea</tp:taxon-name-part> <tp:taxon-name-part taxon-name-part-type="species" reg="microphthalma">microphthalma</tp:taxon-name-part></tp:taxon-name></italic>
                </td><td rowspan="1" colspan="1">1</td><td rowspan="1" colspan="1">2.5</td><td rowspan="1" colspan="1">1.8</td><td rowspan="1" colspan="1">0.5</td><td rowspan="1" colspan="1">0.4</td><td rowspan="1" colspan="1">10</td><td rowspan="1" colspan="1">8</td><td rowspan="1" colspan="1">2</td></tr><tr><td rowspan="1" colspan="1">81_1762</td><td rowspan="1" colspan="1">
                  <italic><tp:taxon-name><tp:taxon-name-part taxon-name-part-type="genus" reg="Cyphastrea">Cyphastrea</tp:taxon-name-part> <tp:taxon-name-part taxon-name-part-type="species" reg="microphthalma">microphthalma</tp:taxon-name-part></tp:taxon-name></italic>
                </td><td rowspan="1" colspan="1">2</td><td rowspan="1" colspan="1">2.2</td><td rowspan="1" colspan="1">1.8</td><td rowspan="1" colspan="1">0.4</td><td rowspan="1" colspan="1">0.3</td><td rowspan="1" colspan="1">10</td><td rowspan="1" colspan="1">14</td><td rowspan="1" colspan="1">2</td></tr><tr><td rowspan="1" colspan="1">81_1762</td><td rowspan="1" colspan="1">
                  <italic><tp:taxon-name><tp:taxon-name-part taxon-name-part-type="genus" reg="Cyphastrea">Cyphastrea</tp:taxon-name-part> <tp:taxon-name-part taxon-name-part-type="species" reg="microphthalma">microphthalma</tp:taxon-name-part></tp:taxon-name></italic>
                </td><td rowspan="1" colspan="1">3</td><td rowspan="1" colspan="1">1.7</td><td rowspan="1" colspan="1">1.4</td><td rowspan="1" colspan="1">0.4</td><td rowspan="1" colspan="1">0.2</td><td rowspan="1" colspan="1">10</td><td rowspan="1" colspan="1">10</td><td rowspan="1" colspan="1">2</td></tr><tr><td rowspan="1" colspan="1">81_1762</td><td rowspan="1" colspan="1">
                  <italic><tp:taxon-name><tp:taxon-name-part taxon-name-part-type="genus" reg="Cyphastrea">Cyphastrea</tp:taxon-name-part> <tp:taxon-name-part taxon-name-part-type="species" reg="microphthalma">microphthalma</tp:taxon-name-part></tp:taxon-name></italic>
                </td><td rowspan="1" colspan="1">4</td><td rowspan="1" colspan="1">2.4</td><td rowspan="1" colspan="1">1.8</td><td rowspan="1" colspan="1">0.4</td><td rowspan="1" colspan="1">0.8</td><td rowspan="1" colspan="1">11</td><td rowspan="1" colspan="1">10</td><td rowspan="1" colspan="1">2</td></tr><tr><td rowspan="1" colspan="1">81_1762</td><td rowspan="1" colspan="1">
                  <italic><tp:taxon-name><tp:taxon-name-part taxon-name-part-type="genus" reg="Cyphastrea">Cyphastrea</tp:taxon-name-part> <tp:taxon-name-part taxon-name-part-type="species" reg="microphthalma">microphthalma</tp:taxon-name-part></tp:taxon-name></italic>
                </td><td rowspan="1" colspan="1">5</td><td rowspan="1" colspan="1">2.4</td><td rowspan="1" colspan="1">1.7</td><td rowspan="1" colspan="1">0.5</td><td rowspan="1" colspan="1">0.8</td><td rowspan="1" colspan="1">10</td><td rowspan="1" colspan="1">13</td><td rowspan="1" colspan="1">2</td></tr><tr><td rowspan="1" colspan="1">81_1772</td><td rowspan="1" colspan="1">
                  <italic><tp:taxon-name><tp:taxon-name-part taxon-name-part-type="genus" reg="Cyphastrea">Cyphastrea</tp:taxon-name-part> <tp:taxon-name-part taxon-name-part-type="species" reg="microphthalma">microphthalma</tp:taxon-name-part></tp:taxon-name></italic>
                </td><td rowspan="1" colspan="1">1</td><td rowspan="1" colspan="1">2.3</td><td rowspan="1" colspan="1">2.0</td><td rowspan="1" colspan="1">0.6</td><td rowspan="1" colspan="1">0.3</td><td rowspan="1" colspan="1">11</td><td rowspan="1" colspan="1">10</td><td rowspan="1" colspan="1">2</td></tr><tr><td rowspan="1" colspan="1">81_1772</td><td rowspan="1" colspan="1">
                  <italic><tp:taxon-name><tp:taxon-name-part taxon-name-part-type="genus" reg="Cyphastrea">Cyphastrea</tp:taxon-name-part> <tp:taxon-name-part taxon-name-part-type="species" reg="microphthalma">microphthalma</tp:taxon-name-part></tp:taxon-name></italic>
                </td><td rowspan="1" colspan="1">2</td><td rowspan="1" colspan="1">2.4</td><td rowspan="1" colspan="1">1.7</td><td rowspan="1" colspan="1">0.5</td><td rowspan="1" colspan="1">0.6</td><td rowspan="1" colspan="1">9</td><td rowspan="1" colspan="1">10</td><td rowspan="1" colspan="1">2</td></tr><tr><td rowspan="1" colspan="1">81_1772</td><td rowspan="1" colspan="1">
                  <italic><tp:taxon-name><tp:taxon-name-part taxon-name-part-type="genus" reg="Cyphastrea">Cyphastrea</tp:taxon-name-part> <tp:taxon-name-part taxon-name-part-type="species" reg="microphthalma">microphthalma</tp:taxon-name-part></tp:taxon-name></italic>
                </td><td rowspan="1" colspan="1">3</td><td rowspan="1" colspan="1">2.5</td><td rowspan="1" colspan="1">1.8</td><td rowspan="1" colspan="1">0.6</td><td rowspan="1" colspan="1">0.3</td><td rowspan="1" colspan="1">10</td><td rowspan="1" colspan="1">9</td><td rowspan="1" colspan="1">2</td></tr><tr><td rowspan="1" colspan="1">81_1772</td><td rowspan="1" colspan="1">
                  <italic><tp:taxon-name><tp:taxon-name-part taxon-name-part-type="genus" reg="Cyphastrea">Cyphastrea</tp:taxon-name-part> <tp:taxon-name-part taxon-name-part-type="species" reg="microphthalma">microphthalma</tp:taxon-name-part></tp:taxon-name></italic>
                </td><td rowspan="1" colspan="1">4</td><td rowspan="1" colspan="1">2.3</td><td rowspan="1" colspan="1">1.8</td><td rowspan="1" colspan="1">0.6</td><td rowspan="1" colspan="1">0.2</td><td rowspan="1" colspan="1">10</td><td rowspan="1" colspan="1">13</td><td rowspan="1" colspan="1">2</td></tr><tr><td rowspan="1" colspan="1">81_1772</td><td rowspan="1" colspan="1">
                  <italic><tp:taxon-name><tp:taxon-name-part taxon-name-part-type="genus" reg="Cyphastrea">Cyphastrea</tp:taxon-name-part> <tp:taxon-name-part taxon-name-part-type="species" reg="microphthalma">microphthalma</tp:taxon-name-part></tp:taxon-name></italic>
                </td><td rowspan="1" colspan="1">5</td><td rowspan="1" colspan="1">2.4</td><td rowspan="1" colspan="1">1.9</td><td rowspan="1" colspan="1">0.6</td><td rowspan="1" colspan="1">0.3</td><td rowspan="1" colspan="1">10</td><td rowspan="1" colspan="1">12</td><td rowspan="1" colspan="1">2</td></tr><tr><td rowspan="1" colspan="1">79_3953</td><td rowspan="1" colspan="1">
                  <italic><tp:taxon-name><tp:taxon-name-part taxon-name-part-type="genus" reg="Cyphastrea">Cyphastrea</tp:taxon-name-part> <tp:taxon-name-part taxon-name-part-type="species" reg="salae">salae</tp:taxon-name-part></tp:taxon-name></italic>
                </td><td rowspan="1" colspan="1">1</td><td rowspan="1" colspan="1">2.2</td><td rowspan="1" colspan="1">1.8</td><td rowspan="1" colspan="1">0.7</td><td rowspan="1" colspan="1">1.2</td><td rowspan="1" colspan="1">11</td><td rowspan="1" colspan="1">14</td><td rowspan="1" colspan="1">2</td></tr><tr><td rowspan="1" colspan="1">79_3953</td><td rowspan="1" colspan="1">
                  <italic><tp:taxon-name><tp:taxon-name-part taxon-name-part-type="genus" reg="Cyphastrea">Cyphastrea</tp:taxon-name-part> <tp:taxon-name-part taxon-name-part-type="species" reg="salae">salae</tp:taxon-name-part></tp:taxon-name></italic>
                </td><td rowspan="1" colspan="1">2</td><td rowspan="1" colspan="1">2.5</td><td rowspan="1" colspan="1">2.0</td><td rowspan="1" colspan="1">0.7</td><td rowspan="1" colspan="1">1.0</td><td rowspan="1" colspan="1">12</td><td rowspan="1" colspan="1">10</td><td rowspan="1" colspan="1">2</td></tr><tr><td rowspan="1" colspan="1">79_3953</td><td rowspan="1" colspan="1">
                  <italic><tp:taxon-name><tp:taxon-name-part taxon-name-part-type="genus" reg="Cyphastrea">Cyphastrea</tp:taxon-name-part> <tp:taxon-name-part taxon-name-part-type="species" reg="salae">salae</tp:taxon-name-part></tp:taxon-name></italic>
                </td><td rowspan="1" colspan="1">3</td><td rowspan="1" colspan="1">3.0</td><td rowspan="1" colspan="1">2.4</td><td rowspan="1" colspan="1">0.8</td><td rowspan="1" colspan="1">1.0</td><td rowspan="1" colspan="1">15</td><td rowspan="1" colspan="1">11</td><td rowspan="1" colspan="1">3</td></tr><tr><td rowspan="1" colspan="1">79_3953</td><td rowspan="1" colspan="1">
                  <italic><tp:taxon-name><tp:taxon-name-part taxon-name-part-type="genus" reg="Cyphastrea">Cyphastrea</tp:taxon-name-part> <tp:taxon-name-part taxon-name-part-type="species" reg="salae">salae</tp:taxon-name-part></tp:taxon-name></italic>
                </td><td rowspan="1" colspan="1">4</td><td rowspan="1" colspan="1">2.2</td><td rowspan="1" colspan="1">1.8</td><td rowspan="1" colspan="1">0.5</td><td rowspan="1" colspan="1">1.3</td><td rowspan="1" colspan="1">12</td><td rowspan="1" colspan="1">11</td><td rowspan="1" colspan="1">2</td></tr><tr><td rowspan="1" colspan="1">79_3953</td><td rowspan="1" colspan="1">
                  <italic><tp:taxon-name><tp:taxon-name-part taxon-name-part-type="genus" reg="Cyphastrea">Cyphastrea</tp:taxon-name-part> <tp:taxon-name-part taxon-name-part-type="species" reg="salae">salae</tp:taxon-name-part></tp:taxon-name></italic>
                </td><td rowspan="1" colspan="1">5</td><td rowspan="1" colspan="1">2.3</td><td rowspan="1" colspan="1">1.7</td><td rowspan="1" colspan="1">0.7</td><td rowspan="1" colspan="1">0.8</td><td rowspan="1" colspan="1">12</td><td rowspan="1" colspan="1">14</td><td rowspan="1" colspan="1">2</td></tr><tr><td rowspan="1" colspan="1">81_1406</td><td rowspan="1" colspan="1">
                  <italic><tp:taxon-name><tp:taxon-name-part taxon-name-part-type="genus" reg="Cyphastrea">Cyphastrea</tp:taxon-name-part> <tp:taxon-name-part taxon-name-part-type="species" reg="salae">salae</tp:taxon-name-part></tp:taxon-name></italic>
                </td><td rowspan="1" colspan="1">1</td><td rowspan="1" colspan="1">2.7</td><td rowspan="1" colspan="1">2.0</td><td rowspan="1" colspan="1">0.7</td><td rowspan="1" colspan="1">0.8</td><td rowspan="1" colspan="1">13</td><td rowspan="1" colspan="1">9</td><td rowspan="1" colspan="1">2</td></tr><tr><td rowspan="1" colspan="1">81_1406</td><td rowspan="1" colspan="1">
                  <italic><tp:taxon-name><tp:taxon-name-part taxon-name-part-type="genus" reg="Cyphastrea">Cyphastrea</tp:taxon-name-part> <tp:taxon-name-part taxon-name-part-type="species" reg="salae">salae</tp:taxon-name-part></tp:taxon-name></italic>
                </td><td rowspan="1" colspan="1">2</td><td rowspan="1" colspan="1">2.8</td><td rowspan="1" colspan="1">2.1</td><td rowspan="1" colspan="1">0.8</td><td rowspan="1" colspan="1">1.2</td><td rowspan="1" colspan="1">12</td><td rowspan="1" colspan="1">7</td><td rowspan="1" colspan="1">2</td></tr><tr><td rowspan="1" colspan="1">81_1406</td><td rowspan="1" colspan="1">
                  <italic><tp:taxon-name><tp:taxon-name-part taxon-name-part-type="genus" reg="Cyphastrea">Cyphastrea</tp:taxon-name-part> <tp:taxon-name-part taxon-name-part-type="species" reg="salae">salae</tp:taxon-name-part></tp:taxon-name></italic>
                </td><td rowspan="1" colspan="1">3</td><td rowspan="1" colspan="1">2.5</td><td rowspan="1" colspan="1">2.2</td><td rowspan="1" colspan="1">0.8</td><td rowspan="1" colspan="1">1.7</td><td rowspan="1" colspan="1">12</td><td rowspan="1" colspan="1">10</td><td rowspan="1" colspan="1">2</td></tr><tr><td rowspan="1" colspan="1">81_1406</td><td rowspan="1" colspan="1">
                  <italic><tp:taxon-name><tp:taxon-name-part taxon-name-part-type="genus" reg="Cyphastrea">Cyphastrea</tp:taxon-name-part> <tp:taxon-name-part taxon-name-part-type="species" reg="salae">salae</tp:taxon-name-part></tp:taxon-name></italic>
                </td><td rowspan="1" colspan="1">4</td><td rowspan="1" colspan="1">2.3</td><td rowspan="1" colspan="1">1.5</td><td rowspan="1" colspan="1">0.6</td><td rowspan="1" colspan="1">0.6</td><td rowspan="1" colspan="1">11</td><td rowspan="1" colspan="1">8</td><td rowspan="1" colspan="1">2</td></tr><tr><td rowspan="1" colspan="1">81_1406</td><td rowspan="1" colspan="1">
                  <italic><tp:taxon-name><tp:taxon-name-part taxon-name-part-type="genus" reg="Cyphastrea">Cyphastrea</tp:taxon-name-part> <tp:taxon-name-part taxon-name-part-type="species" reg="salae">salae</tp:taxon-name-part></tp:taxon-name></italic>
                </td><td rowspan="1" colspan="1">5</td><td rowspan="1" colspan="1">2.2</td><td rowspan="1" colspan="1">2.0</td><td rowspan="1" colspan="1">0.7</td><td rowspan="1" colspan="1">0.8</td><td rowspan="1" colspan="1">11</td><td rowspan="1" colspan="1">7</td><td rowspan="1" colspan="1">2</td></tr><tr><td rowspan="1" colspan="1">81_1409</td><td rowspan="1" colspan="1">
                  <italic><tp:taxon-name><tp:taxon-name-part taxon-name-part-type="genus" reg="Cyphastrea">Cyphastrea</tp:taxon-name-part> <tp:taxon-name-part taxon-name-part-type="species" reg="salae">salae</tp:taxon-name-part></tp:taxon-name></italic>
                </td><td rowspan="1" colspan="1">1</td><td rowspan="1" colspan="1">3.2</td><td rowspan="1" colspan="1">2.7</td><td rowspan="1" colspan="1">0.7</td><td rowspan="1" colspan="1">0.8</td><td rowspan="1" colspan="1">17</td><td rowspan="1" colspan="1">10</td><td rowspan="1" colspan="1">3</td></tr><tr><td rowspan="1" colspan="1">81_1409</td><td rowspan="1" colspan="1">
                  <italic><tp:taxon-name><tp:taxon-name-part taxon-name-part-type="genus" reg="Cyphastrea">Cyphastrea</tp:taxon-name-part> <tp:taxon-name-part taxon-name-part-type="species" reg="salae">salae</tp:taxon-name-part></tp:taxon-name></italic>
                </td><td rowspan="1" colspan="1">2</td><td rowspan="1" colspan="1">2.4</td><td rowspan="1" colspan="1">1.8</td><td rowspan="1" colspan="1">0.5</td><td rowspan="1" colspan="1">1.5</td><td rowspan="1" colspan="1">11</td><td rowspan="1" colspan="1">9</td><td rowspan="1" colspan="1">2</td></tr><tr><td rowspan="1" colspan="1">81_1409</td><td rowspan="1" colspan="1">
                  <italic><tp:taxon-name><tp:taxon-name-part taxon-name-part-type="genus" reg="Cyphastrea">Cyphastrea</tp:taxon-name-part> <tp:taxon-name-part taxon-name-part-type="species" reg="salae">salae</tp:taxon-name-part></tp:taxon-name></italic>
                </td><td rowspan="1" colspan="1">3</td><td rowspan="1" colspan="1">2.8</td><td rowspan="1" colspan="1">2.3</td><td rowspan="1" colspan="1">0.7</td><td rowspan="1" colspan="1">0.5</td><td rowspan="1" colspan="1">16</td><td rowspan="1" colspan="1">14</td><td rowspan="1" colspan="1">3</td></tr><tr><td rowspan="1" colspan="1">81_1409</td><td rowspan="1" colspan="1">
                  <italic><tp:taxon-name><tp:taxon-name-part taxon-name-part-type="genus" reg="Cyphastrea">Cyphastrea</tp:taxon-name-part> <tp:taxon-name-part taxon-name-part-type="species" reg="salae">salae</tp:taxon-name-part></tp:taxon-name></italic>
                </td><td rowspan="1" colspan="1">4</td><td rowspan="1" colspan="1">2.4</td><td rowspan="1" colspan="1">1.4</td><td rowspan="1" colspan="1">0.6</td><td rowspan="1" colspan="1">1.6</td><td rowspan="1" colspan="1">11</td><td rowspan="1" colspan="1">8</td><td rowspan="1" colspan="1">2</td></tr><tr><td rowspan="1" colspan="1">81_1409</td><td rowspan="1" colspan="1">
                  <italic><tp:taxon-name><tp:taxon-name-part taxon-name-part-type="genus" reg="Cyphastrea">Cyphastrea</tp:taxon-name-part> <tp:taxon-name-part taxon-name-part-type="species" reg="salae">salae</tp:taxon-name-part></tp:taxon-name></italic>
                </td><td rowspan="1" colspan="1">5</td><td rowspan="1" colspan="1">2.4</td><td rowspan="1" colspan="1">1.4</td><td rowspan="1" colspan="1">0.6</td><td rowspan="1" colspan="1">1.2</td><td rowspan="1" colspan="1">11</td><td rowspan="1" colspan="1">11</td><td rowspan="1" colspan="1">2</td></tr><tr><td rowspan="1" colspan="1">81_1414</td><td rowspan="1" colspan="1">
                  <italic><tp:taxon-name><tp:taxon-name-part taxon-name-part-type="genus" reg="Cyphastrea">Cyphastrea</tp:taxon-name-part> <tp:taxon-name-part taxon-name-part-type="species" reg="salae">salae</tp:taxon-name-part></tp:taxon-name></italic>
                </td><td rowspan="1" colspan="1">1</td><td rowspan="1" colspan="1">2.4</td><td rowspan="1" colspan="1">1.7</td><td rowspan="1" colspan="1">0.6</td><td rowspan="1" colspan="1">0.5</td><td rowspan="1" colspan="1">11</td><td rowspan="1" colspan="1">10</td><td rowspan="1" colspan="1">2</td></tr><tr><td rowspan="1" colspan="1">81_1414</td><td rowspan="1" colspan="1">
                  <italic><tp:taxon-name><tp:taxon-name-part taxon-name-part-type="genus" reg="Cyphastrea">Cyphastrea</tp:taxon-name-part> <tp:taxon-name-part taxon-name-part-type="species" reg="salae">salae</tp:taxon-name-part></tp:taxon-name></italic>
                </td><td rowspan="1" colspan="1">2</td><td rowspan="1" colspan="1">2.3</td><td rowspan="1" colspan="1">1.7</td><td rowspan="1" colspan="1">0.5</td><td rowspan="1" colspan="1">0.6</td><td rowspan="1" colspan="1">12</td><td rowspan="1" colspan="1">13</td><td rowspan="1" colspan="1">2</td></tr><tr><td rowspan="1" colspan="1">81_1414</td><td rowspan="1" colspan="1">
                  <italic><tp:taxon-name><tp:taxon-name-part taxon-name-part-type="genus" reg="Cyphastrea">Cyphastrea</tp:taxon-name-part> <tp:taxon-name-part taxon-name-part-type="species" reg="salae">salae</tp:taxon-name-part></tp:taxon-name></italic>
                </td><td rowspan="1" colspan="1">3</td><td rowspan="1" colspan="1">2.2</td><td rowspan="1" colspan="1">1.8</td><td rowspan="1" colspan="1">0.7</td><td rowspan="1" colspan="1">0.6</td><td rowspan="1" colspan="1">12</td><td rowspan="1" colspan="1">9</td><td rowspan="1" colspan="1">2</td></tr><tr><td rowspan="1" colspan="1">81_1414</td><td rowspan="1" colspan="1">
                  <italic><tp:taxon-name><tp:taxon-name-part taxon-name-part-type="genus" reg="Cyphastrea">Cyphastrea</tp:taxon-name-part> <tp:taxon-name-part taxon-name-part-type="species" reg="salae">salae</tp:taxon-name-part></tp:taxon-name></italic>
                </td><td rowspan="1" colspan="1">4</td><td rowspan="1" colspan="1">2.2</td><td rowspan="1" colspan="1">1.7</td><td rowspan="1" colspan="1">0.5</td><td rowspan="1" colspan="1">0.8</td><td rowspan="1" colspan="1">12</td><td rowspan="1" colspan="1">10</td><td rowspan="1" colspan="1">2</td></tr><tr><td rowspan="1" colspan="1">81_1414</td><td rowspan="1" colspan="1">
                  <italic><tp:taxon-name><tp:taxon-name-part taxon-name-part-type="genus" reg="Cyphastrea">Cyphastrea</tp:taxon-name-part> <tp:taxon-name-part taxon-name-part-type="species" reg="salae">salae</tp:taxon-name-part></tp:taxon-name></italic>
                </td><td rowspan="1" colspan="1">5</td><td rowspan="1" colspan="1">2.1</td><td rowspan="1" colspan="1">1.5</td><td rowspan="1" colspan="1">0.5</td><td rowspan="1" colspan="1">0.8</td><td rowspan="1" colspan="1">11</td><td rowspan="1" colspan="1">12</td><td rowspan="1" colspan="1">2</td></tr><tr><td rowspan="1" colspan="1">81_1530</td><td rowspan="1" colspan="1">
                  <italic><tp:taxon-name><tp:taxon-name-part taxon-name-part-type="genus" reg="Cyphastrea">Cyphastrea</tp:taxon-name-part> <tp:taxon-name-part taxon-name-part-type="species" reg="salae">salae</tp:taxon-name-part></tp:taxon-name></italic>
                </td><td rowspan="1" colspan="1">1</td><td rowspan="1" colspan="1">2.7</td><td rowspan="1" colspan="1">2.3</td><td rowspan="1" colspan="1">0.8</td><td rowspan="1" colspan="1">0.4</td><td rowspan="1" colspan="1">12</td><td rowspan="1" colspan="1">5</td><td rowspan="1" colspan="1">2</td></tr><tr><td rowspan="1" colspan="1">81_1530</td><td rowspan="1" colspan="1">
                  <italic><tp:taxon-name><tp:taxon-name-part taxon-name-part-type="genus" reg="Cyphastrea">Cyphastrea</tp:taxon-name-part> <tp:taxon-name-part taxon-name-part-type="species" reg="salae">salae</tp:taxon-name-part></tp:taxon-name></italic>
                </td><td rowspan="1" colspan="1">2</td><td rowspan="1" colspan="1">2.7</td><td rowspan="1" colspan="1">2.3</td><td rowspan="1" colspan="1">0.8</td><td rowspan="1" colspan="1">1.5</td><td rowspan="1" colspan="1">12</td><td rowspan="1" colspan="1">7</td><td rowspan="1" colspan="1">2</td></tr><tr><td rowspan="1" colspan="1">81_1530</td><td rowspan="1" colspan="1">
                  <italic><tp:taxon-name><tp:taxon-name-part taxon-name-part-type="genus" reg="Cyphastrea">Cyphastrea</tp:taxon-name-part> <tp:taxon-name-part taxon-name-part-type="species" reg="salae">salae</tp:taxon-name-part></tp:taxon-name></italic>
                </td><td rowspan="1" colspan="1">3</td><td rowspan="1" colspan="1">2.5</td><td rowspan="1" colspan="1">2.0</td><td rowspan="1" colspan="1">0.7</td><td rowspan="1" colspan="1">1.2</td><td rowspan="1" colspan="1">12</td><td rowspan="1" colspan="1">9</td><td rowspan="1" colspan="1">2</td></tr><tr><td rowspan="1" colspan="1">81_1530</td><td rowspan="1" colspan="1">
                  <italic><tp:taxon-name><tp:taxon-name-part taxon-name-part-type="genus" reg="Cyphastrea">Cyphastrea</tp:taxon-name-part> <tp:taxon-name-part taxon-name-part-type="species" reg="salae">salae</tp:taxon-name-part></tp:taxon-name></italic>
                </td><td rowspan="1" colspan="1">4</td><td rowspan="1" colspan="1">2.8</td><td rowspan="1" colspan="1">2.4</td><td rowspan="1" colspan="1">0.7</td><td rowspan="1" colspan="1">3.5</td><td rowspan="1" colspan="1">12</td><td rowspan="1" colspan="1">5</td><td rowspan="1" colspan="1">2</td></tr><tr><td rowspan="1" colspan="1">81_1530</td><td rowspan="1" colspan="1">
                  <italic><tp:taxon-name><tp:taxon-name-part taxon-name-part-type="genus" reg="Cyphastrea">Cyphastrea</tp:taxon-name-part> <tp:taxon-name-part taxon-name-part-type="species" reg="salae">salae</tp:taxon-name-part></tp:taxon-name></italic>
                </td><td rowspan="1" colspan="1">5</td><td rowspan="1" colspan="1">2.8</td><td rowspan="1" colspan="1">2.0</td><td rowspan="1" colspan="1">0.7</td><td rowspan="1" colspan="1">2.0</td><td rowspan="1" colspan="1">12</td><td rowspan="1" colspan="1">8</td><td rowspan="1" colspan="1">2</td></tr><tr><td rowspan="1" colspan="1">81_1597</td><td rowspan="1" colspan="1">
                  <italic><tp:taxon-name><tp:taxon-name-part taxon-name-part-type="genus" reg="Cyphastrea">Cyphastrea</tp:taxon-name-part> <tp:taxon-name-part taxon-name-part-type="species" reg="salae">salae</tp:taxon-name-part></tp:taxon-name></italic>
                </td><td rowspan="1" colspan="1">1</td><td rowspan="1" colspan="1">3.0</td><td rowspan="1" colspan="1">2.3</td><td rowspan="1" colspan="1">0.8</td><td rowspan="1" colspan="1">0.7</td><td rowspan="1" colspan="1">12</td><td rowspan="1" colspan="1">9</td><td rowspan="1" colspan="1">2</td></tr><tr><td rowspan="1" colspan="1">81_1597</td><td rowspan="1" colspan="1">
                  <italic><tp:taxon-name><tp:taxon-name-part taxon-name-part-type="genus" reg="Cyphastrea">Cyphastrea</tp:taxon-name-part> <tp:taxon-name-part taxon-name-part-type="species" reg="salae">salae</tp:taxon-name-part></tp:taxon-name></italic>
                </td><td rowspan="1" colspan="1">2</td><td rowspan="1" colspan="1">2.8</td><td rowspan="1" colspan="1">2.5</td><td rowspan="1" colspan="1">0.8</td><td rowspan="1" colspan="1">1.2</td><td rowspan="1" colspan="1">12</td><td rowspan="1" colspan="1">8</td><td rowspan="1" colspan="1">2</td></tr><tr><td rowspan="1" colspan="1">81_1597</td><td rowspan="1" colspan="1">
                  <italic><tp:taxon-name><tp:taxon-name-part taxon-name-part-type="genus" reg="Cyphastrea">Cyphastrea</tp:taxon-name-part> <tp:taxon-name-part taxon-name-part-type="species" reg="salae">salae</tp:taxon-name-part></tp:taxon-name></italic>
                </td><td rowspan="1" colspan="1">3</td><td rowspan="1" colspan="1">3.2</td><td rowspan="1" colspan="1">2.7</td><td rowspan="1" colspan="1">0.8</td><td rowspan="1" colspan="1">0.6</td><td rowspan="1" colspan="1">15</td><td rowspan="1" colspan="1">7</td><td rowspan="1" colspan="1">2</td></tr><tr><td rowspan="1" colspan="1">81_1597</td><td rowspan="1" colspan="1">
                  <italic><tp:taxon-name><tp:taxon-name-part taxon-name-part-type="genus" reg="Cyphastrea">Cyphastrea</tp:taxon-name-part> <tp:taxon-name-part taxon-name-part-type="species" reg="salae">salae</tp:taxon-name-part></tp:taxon-name></italic>
                </td><td rowspan="1" colspan="1">4</td><td rowspan="1" colspan="1">2.7</td><td rowspan="1" colspan="1">2.2</td><td rowspan="1" colspan="1">0.7</td><td rowspan="1" colspan="1">0.8</td><td rowspan="1" colspan="1">12</td><td rowspan="1" colspan="1">10</td><td rowspan="1" colspan="1">2</td></tr><tr><td rowspan="1" colspan="1">81_1597</td><td rowspan="1" colspan="1">
                  <italic><tp:taxon-name><tp:taxon-name-part taxon-name-part-type="genus" reg="Cyphastrea">Cyphastrea</tp:taxon-name-part> <tp:taxon-name-part taxon-name-part-type="species" reg="salae">salae</tp:taxon-name-part></tp:taxon-name></italic>
                </td><td rowspan="1" colspan="1">5</td><td rowspan="1" colspan="1">2.2</td><td rowspan="1" colspan="1">1.8</td><td rowspan="1" colspan="1">0.6</td><td rowspan="1" colspan="1">0.5</td><td rowspan="1" colspan="1">11</td><td rowspan="1" colspan="1">10</td><td rowspan="1" colspan="1">2</td></tr><tr><td rowspan="1" colspan="1">81_1601</td><td rowspan="1" colspan="1">
                  <italic><tp:taxon-name><tp:taxon-name-part taxon-name-part-type="genus" reg="Cyphastrea">Cyphastrea</tp:taxon-name-part> <tp:taxon-name-part taxon-name-part-type="species" reg="salae">salae</tp:taxon-name-part></tp:taxon-name></italic>
                </td><td rowspan="1" colspan="1">1</td><td rowspan="1" colspan="1">2.4</td><td rowspan="1" colspan="1">2.0</td><td rowspan="1" colspan="1">0.4</td><td rowspan="1" colspan="1">0.4</td><td rowspan="1" colspan="1">10</td><td rowspan="1" colspan="1">11</td><td rowspan="1" colspan="1">2</td></tr><tr><td rowspan="1" colspan="1">81_1601</td><td rowspan="1" colspan="1">
                  <italic><tp:taxon-name><tp:taxon-name-part taxon-name-part-type="genus" reg="Cyphastrea">Cyphastrea</tp:taxon-name-part> <tp:taxon-name-part taxon-name-part-type="species" reg="salae">salae</tp:taxon-name-part></tp:taxon-name></italic>
                </td><td rowspan="1" colspan="1">2</td><td rowspan="1" colspan="1">2.4</td><td rowspan="1" colspan="1">1.7</td><td rowspan="1" colspan="1">0.4</td><td rowspan="1" colspan="1">1.0</td><td rowspan="1" colspan="1">10</td><td rowspan="1" colspan="1">8</td><td rowspan="1" colspan="1">2</td></tr><tr><td rowspan="1" colspan="1">81_1601</td><td rowspan="1" colspan="1">
                  <italic><tp:taxon-name><tp:taxon-name-part taxon-name-part-type="genus" reg="Cyphastrea">Cyphastrea</tp:taxon-name-part> <tp:taxon-name-part taxon-name-part-type="species" reg="salae">salae</tp:taxon-name-part></tp:taxon-name></italic>
                </td><td rowspan="1" colspan="1">3</td><td rowspan="1" colspan="1">2.5</td><td rowspan="1" colspan="1">2.0</td><td rowspan="1" colspan="1">0.6</td><td rowspan="1" colspan="1">0.2</td><td rowspan="1" colspan="1">10</td><td rowspan="1" colspan="1">12</td><td rowspan="1" colspan="1">2</td></tr><tr><td rowspan="1" colspan="1">81_1601</td><td rowspan="1" colspan="1">
                  <italic><tp:taxon-name><tp:taxon-name-part taxon-name-part-type="genus" reg="Cyphastrea">Cyphastrea</tp:taxon-name-part> <tp:taxon-name-part taxon-name-part-type="species" reg="salae">salae</tp:taxon-name-part></tp:taxon-name></italic>
                </td><td rowspan="1" colspan="1">4</td><td rowspan="1" colspan="1">2.5</td><td rowspan="1" colspan="1">1.9</td><td rowspan="1" colspan="1">0.4</td><td rowspan="1" colspan="1">0.2</td><td rowspan="1" colspan="1">10</td><td rowspan="1" colspan="1">14</td><td rowspan="1" colspan="1">2</td></tr><tr><td rowspan="1" colspan="1">81_1601</td><td rowspan="1" colspan="1">
                  <italic><tp:taxon-name><tp:taxon-name-part taxon-name-part-type="genus" reg="Cyphastrea">Cyphastrea</tp:taxon-name-part> <tp:taxon-name-part taxon-name-part-type="species" reg="salae">salae</tp:taxon-name-part></tp:taxon-name></italic>
                </td><td rowspan="1" colspan="1">5</td><td rowspan="1" colspan="1">2.2</td><td rowspan="1" colspan="1">1.8</td><td rowspan="1" colspan="1">0.4</td><td rowspan="1" colspan="1">0.2</td><td rowspan="1" colspan="1">10</td><td rowspan="1" colspan="1">10</td><td rowspan="1" colspan="1">2</td></tr><tr><td rowspan="1" colspan="1">81_1625</td><td rowspan="1" colspan="1">
                  <italic><tp:taxon-name><tp:taxon-name-part taxon-name-part-type="genus" reg="Cyphastrea">Cyphastrea</tp:taxon-name-part> <tp:taxon-name-part taxon-name-part-type="species" reg="salae">salae</tp:taxon-name-part></tp:taxon-name></italic>
                </td><td rowspan="1" colspan="1">1</td><td rowspan="1" colspan="1">2.2</td><td rowspan="1" colspan="1">1.7</td><td rowspan="1" colspan="1">0.5</td><td rowspan="1" colspan="1">0.7</td><td rowspan="1" colspan="1">12</td><td rowspan="1" colspan="1">8</td><td rowspan="1" colspan="1">2</td></tr><tr><td rowspan="1" colspan="1">81_1625</td><td rowspan="1" colspan="1">
                  <italic><tp:taxon-name><tp:taxon-name-part taxon-name-part-type="genus" reg="Cyphastrea">Cyphastrea</tp:taxon-name-part> <tp:taxon-name-part taxon-name-part-type="species" reg="salae">salae</tp:taxon-name-part></tp:taxon-name></italic>
                </td><td rowspan="1" colspan="1">2</td><td rowspan="1" colspan="1">2.2</td><td rowspan="1" colspan="1">1.8</td><td rowspan="1" colspan="1">0.6</td><td rowspan="1" colspan="1">0.7</td><td rowspan="1" colspan="1">13</td><td rowspan="1" colspan="1">9</td><td rowspan="1" colspan="1">2</td></tr><tr><td rowspan="1" colspan="1">81_1625</td><td rowspan="1" colspan="1">
                  <italic><tp:taxon-name><tp:taxon-name-part taxon-name-part-type="genus" reg="Cyphastrea">Cyphastrea</tp:taxon-name-part> <tp:taxon-name-part taxon-name-part-type="species" reg="salae">salae</tp:taxon-name-part></tp:taxon-name></italic>
                </td><td rowspan="1" colspan="1">3</td><td rowspan="1" colspan="1">2.5</td><td rowspan="1" colspan="1">1.9</td><td rowspan="1" colspan="1">0.6</td><td rowspan="1" colspan="1">1.2</td><td rowspan="1" colspan="1">13</td><td rowspan="1" colspan="1">11</td><td rowspan="1" colspan="1">2</td></tr><tr><td rowspan="1" colspan="1">81_1625</td><td rowspan="1" colspan="1">
                  <italic><tp:taxon-name><tp:taxon-name-part taxon-name-part-type="genus" reg="Cyphastrea">Cyphastrea</tp:taxon-name-part> <tp:taxon-name-part taxon-name-part-type="species" reg="salae">salae</tp:taxon-name-part></tp:taxon-name></italic>
                </td><td rowspan="1" colspan="1">4</td><td rowspan="1" colspan="1">2.3</td><td rowspan="1" colspan="1">1.7</td><td rowspan="1" colspan="1">0.5</td><td rowspan="1" colspan="1">1.3</td><td rowspan="1" colspan="1">12</td><td rowspan="1" colspan="1">9</td><td rowspan="1" colspan="1">2</td></tr><tr><td rowspan="1" colspan="1">81_1625</td><td rowspan="1" colspan="1">
                  <italic><tp:taxon-name><tp:taxon-name-part taxon-name-part-type="genus" reg="Cyphastrea">Cyphastrea</tp:taxon-name-part> <tp:taxon-name-part taxon-name-part-type="species" reg="salae">salae</tp:taxon-name-part></tp:taxon-name></italic>
                </td><td rowspan="1" colspan="1">5</td><td rowspan="1" colspan="1">2.0</td><td rowspan="1" colspan="1">1.7</td><td rowspan="1" colspan="1">0.5</td><td rowspan="1" colspan="1">0.4</td><td rowspan="1" colspan="1">11</td><td rowspan="1" colspan="1">10</td><td rowspan="1" colspan="1">2</td></tr><tr><td rowspan="1" colspan="1">81_1629</td><td rowspan="1" colspan="1">
                  <italic><tp:taxon-name><tp:taxon-name-part taxon-name-part-type="genus" reg="Cyphastrea">Cyphastrea</tp:taxon-name-part> <tp:taxon-name-part taxon-name-part-type="species" reg="salae">salae</tp:taxon-name-part></tp:taxon-name></italic>
                </td><td rowspan="1" colspan="1">1</td><td rowspan="1" colspan="1">2.2</td><td rowspan="1" colspan="1">1.7</td><td rowspan="1" colspan="1">0.5</td><td rowspan="1" colspan="1">1.0</td><td rowspan="1" colspan="1">12</td><td rowspan="1" colspan="1">10</td><td rowspan="1" colspan="1">2</td></tr><tr><td rowspan="1" colspan="1">81_1629</td><td rowspan="1" colspan="1">
                  <italic><tp:taxon-name><tp:taxon-name-part taxon-name-part-type="genus" reg="Cyphastrea">Cyphastrea</tp:taxon-name-part> <tp:taxon-name-part taxon-name-part-type="species" reg="salae">salae</tp:taxon-name-part></tp:taxon-name></italic>
                </td><td rowspan="1" colspan="1">2</td><td rowspan="1" colspan="1">2.0</td><td rowspan="1" colspan="1">1.7</td><td rowspan="1" colspan="1">1.0</td><td rowspan="1" colspan="1">1.4</td><td rowspan="1" colspan="1">12</td><td rowspan="1" colspan="1">9</td><td rowspan="1" colspan="1">2</td></tr><tr><td rowspan="1" colspan="1">81_1629</td><td rowspan="1" colspan="1">
                  <italic><tp:taxon-name><tp:taxon-name-part taxon-name-part-type="genus" reg="Cyphastrea">Cyphastrea</tp:taxon-name-part> <tp:taxon-name-part taxon-name-part-type="species" reg="salae">salae</tp:taxon-name-part></tp:taxon-name></italic>
                </td><td rowspan="1" colspan="1">3</td><td rowspan="1" colspan="1">2.0</td><td rowspan="1" colspan="1">1.7</td><td rowspan="1" colspan="1">0.7</td><td rowspan="1" colspan="1">1.0</td><td rowspan="1" colspan="1">12</td><td rowspan="1" colspan="1">10</td><td rowspan="1" colspan="1">2</td></tr><tr><td rowspan="1" colspan="1">81_1629</td><td rowspan="1" colspan="1">
                  <italic><tp:taxon-name><tp:taxon-name-part taxon-name-part-type="genus" reg="Cyphastrea">Cyphastrea</tp:taxon-name-part> <tp:taxon-name-part taxon-name-part-type="species" reg="salae">salae</tp:taxon-name-part></tp:taxon-name></italic>
                </td><td rowspan="1" colspan="1">4</td><td rowspan="1" colspan="1">2.2</td><td rowspan="1" colspan="1">1.9</td><td rowspan="1" colspan="1">0.6</td><td rowspan="1" colspan="1">0.8</td><td rowspan="1" colspan="1">12</td><td rowspan="1" colspan="1">9</td><td rowspan="1" colspan="1">2</td></tr><tr><td rowspan="1" colspan="1">81_1629</td><td rowspan="1" colspan="1">
                  <italic><tp:taxon-name><tp:taxon-name-part taxon-name-part-type="genus" reg="Cyphastrea">Cyphastrea</tp:taxon-name-part> <tp:taxon-name-part taxon-name-part-type="species" reg="salae">salae</tp:taxon-name-part></tp:taxon-name></italic>
                </td><td rowspan="1" colspan="1">5</td><td rowspan="1" colspan="1">1.8</td><td rowspan="1" colspan="1">1.4</td><td rowspan="1" colspan="1">0.5</td><td rowspan="1" colspan="1">1.0</td><td rowspan="1" colspan="1">12</td><td rowspan="1" colspan="1">8</td><td rowspan="1" colspan="1">2</td></tr><tr><td rowspan="1" colspan="1">81_1638</td><td rowspan="1" colspan="1">
                  <italic><tp:taxon-name><tp:taxon-name-part taxon-name-part-type="genus" reg="Cyphastrea">Cyphastrea</tp:taxon-name-part> <tp:taxon-name-part taxon-name-part-type="species" reg="salae">salae</tp:taxon-name-part></tp:taxon-name></italic>
                </td><td rowspan="1" colspan="1">1</td><td rowspan="1" colspan="1">2.7</td><td rowspan="1" colspan="1">2.0</td><td rowspan="1" colspan="1">0.7</td><td rowspan="1" colspan="1">1.2</td><td rowspan="1" colspan="1">12</td><td rowspan="1" colspan="1">8</td><td rowspan="1" colspan="1">2</td></tr><tr><td rowspan="1" colspan="1">81_1638</td><td rowspan="1" colspan="1">
                  <italic><tp:taxon-name><tp:taxon-name-part taxon-name-part-type="genus" reg="Cyphastrea">Cyphastrea</tp:taxon-name-part> <tp:taxon-name-part taxon-name-part-type="species" reg="salae">salae</tp:taxon-name-part></tp:taxon-name></italic>
                </td><td rowspan="1" colspan="1">2</td><td rowspan="1" colspan="1">2.5</td><td rowspan="1" colspan="1">2.1</td><td rowspan="1" colspan="1">0.6</td><td rowspan="1" colspan="1">1.5</td><td rowspan="1" colspan="1">12</td><td rowspan="1" colspan="1">10</td><td rowspan="1" colspan="1">2</td></tr><tr><td rowspan="1" colspan="1">81_1638</td><td rowspan="1" colspan="1">
                  <italic><tp:taxon-name><tp:taxon-name-part taxon-name-part-type="genus" reg="Cyphastrea">Cyphastrea</tp:taxon-name-part> <tp:taxon-name-part taxon-name-part-type="species" reg="salae">salae</tp:taxon-name-part></tp:taxon-name></italic>
                </td><td rowspan="1" colspan="1">3</td><td rowspan="1" colspan="1">2.6</td><td rowspan="1" colspan="1">1.8</td><td rowspan="1" colspan="1">0.7</td><td rowspan="1" colspan="1">1.2</td><td rowspan="1" colspan="1">12</td><td rowspan="1" colspan="1">10</td><td rowspan="1" colspan="1">2</td></tr><tr><td rowspan="1" colspan="1">81_1638</td><td rowspan="1" colspan="1">
                  <italic><tp:taxon-name><tp:taxon-name-part taxon-name-part-type="genus" reg="Cyphastrea">Cyphastrea</tp:taxon-name-part> <tp:taxon-name-part taxon-name-part-type="species" reg="salae">salae</tp:taxon-name-part></tp:taxon-name></italic>
                </td><td rowspan="1" colspan="1">4</td><td rowspan="1" colspan="1">2.4</td><td rowspan="1" colspan="1">1.9</td><td rowspan="1" colspan="1">0.7</td><td rowspan="1" colspan="1">0.6</td><td rowspan="1" colspan="1">12</td><td rowspan="1" colspan="1">12</td><td rowspan="1" colspan="1">2</td></tr><tr><td rowspan="1" colspan="1">81_1638</td><td rowspan="1" colspan="1">
                  <italic><tp:taxon-name><tp:taxon-name-part taxon-name-part-type="genus" reg="Cyphastrea">Cyphastrea</tp:taxon-name-part> <tp:taxon-name-part taxon-name-part-type="species" reg="salae">salae</tp:taxon-name-part></tp:taxon-name></italic>
                </td><td rowspan="1" colspan="1">5</td><td rowspan="1" colspan="1">2.0</td><td rowspan="1" colspan="1">1.5</td><td rowspan="1" colspan="1">0.6</td><td rowspan="1" colspan="1">0.5</td><td rowspan="1" colspan="1">10</td><td rowspan="1" colspan="1">13</td><td rowspan="1" colspan="1">2</td></tr><tr><td rowspan="1" colspan="1">81_1765</td><td rowspan="1" colspan="1">
                  <italic><tp:taxon-name><tp:taxon-name-part taxon-name-part-type="genus" reg="Cyphastrea">Cyphastrea</tp:taxon-name-part> <tp:taxon-name-part taxon-name-part-type="species" reg="salae">salae</tp:taxon-name-part></tp:taxon-name></italic>
                </td><td rowspan="1" colspan="1">1</td><td rowspan="1" colspan="1">2.1</td><td rowspan="1" colspan="1">1.8</td><td rowspan="1" colspan="1">0.7</td><td rowspan="1" colspan="1">0.8</td><td rowspan="1" colspan="1">12</td><td rowspan="1" colspan="1">12</td><td rowspan="1" colspan="1">2</td></tr><tr><td rowspan="1" colspan="1">81_1765</td><td rowspan="1" colspan="1">
                  <italic><tp:taxon-name><tp:taxon-name-part taxon-name-part-type="genus" reg="Cyphastrea">Cyphastrea</tp:taxon-name-part> <tp:taxon-name-part taxon-name-part-type="species" reg="salae">salae</tp:taxon-name-part></tp:taxon-name></italic>
                </td><td rowspan="1" colspan="1">2</td><td rowspan="1" colspan="1">2.0</td><td rowspan="1" colspan="1">1.5</td><td rowspan="1" colspan="1">0.6</td><td rowspan="1" colspan="1">1.2</td><td rowspan="1" colspan="1">12</td><td rowspan="1" colspan="1">14</td><td rowspan="1" colspan="1">2</td></tr><tr><td rowspan="1" colspan="1">81_1765</td><td rowspan="1" colspan="1">
                  <italic><tp:taxon-name><tp:taxon-name-part taxon-name-part-type="genus" reg="Cyphastrea">Cyphastrea</tp:taxon-name-part> <tp:taxon-name-part taxon-name-part-type="species" reg="salae">salae</tp:taxon-name-part></tp:taxon-name></italic>
                </td><td rowspan="1" colspan="1">3</td><td rowspan="1" colspan="1">2.2</td><td rowspan="1" colspan="1">1.7</td><td rowspan="1" colspan="1">0.7</td><td rowspan="1" colspan="1">1.0</td><td rowspan="1" colspan="1">12</td><td rowspan="1" colspan="1">11</td><td rowspan="1" colspan="1">2</td></tr><tr><td rowspan="1" colspan="1">81_1765</td><td rowspan="1" colspan="1">
                  <italic><tp:taxon-name><tp:taxon-name-part taxon-name-part-type="genus" reg="Cyphastrea">Cyphastrea</tp:taxon-name-part> <tp:taxon-name-part taxon-name-part-type="species" reg="salae">salae</tp:taxon-name-part></tp:taxon-name></italic>
                </td><td rowspan="1" colspan="1">4</td><td rowspan="1" colspan="1">1.8</td><td rowspan="1" colspan="1">1.5</td><td rowspan="1" colspan="1">0.6</td><td rowspan="1" colspan="1">1.2</td><td rowspan="1" colspan="1">12</td><td rowspan="1" colspan="1">14</td><td rowspan="1" colspan="1">2</td></tr><tr><td rowspan="1" colspan="1">81_1765</td><td rowspan="1" colspan="1">
                  <italic><tp:taxon-name><tp:taxon-name-part taxon-name-part-type="genus" reg="Cyphastrea">Cyphastrea</tp:taxon-name-part> <tp:taxon-name-part taxon-name-part-type="species" reg="salae">salae</tp:taxon-name-part></tp:taxon-name></italic>
                </td><td rowspan="1" colspan="1">5</td><td rowspan="1" colspan="1">1.9</td><td rowspan="1" colspan="1">1.5</td><td rowspan="1" colspan="1">0.6</td><td rowspan="1" colspan="1">0.4</td><td rowspan="1" colspan="1">12</td><td rowspan="1" colspan="1">11</td><td rowspan="1" colspan="1">2</td></tr><tr><td rowspan="1" colspan="1">81_1822</td><td rowspan="1" colspan="1">
                  <italic><tp:taxon-name><tp:taxon-name-part taxon-name-part-type="genus" reg="Cyphastrea">Cyphastrea</tp:taxon-name-part> <tp:taxon-name-part taxon-name-part-type="species" reg="salae">salae</tp:taxon-name-part></tp:taxon-name></italic>
                </td><td rowspan="1" colspan="1">1</td><td rowspan="1" colspan="1">2.2</td><td rowspan="1" colspan="1">1.6</td><td rowspan="1" colspan="1">0.4</td><td rowspan="1" colspan="1">1.0</td><td rowspan="1" colspan="1">12</td><td rowspan="1" colspan="1">6</td><td rowspan="1" colspan="1">2</td></tr><tr><td rowspan="1" colspan="1">81_1822</td><td rowspan="1" colspan="1">
                  <italic><tp:taxon-name><tp:taxon-name-part taxon-name-part-type="genus" reg="Cyphastrea">Cyphastrea</tp:taxon-name-part> <tp:taxon-name-part taxon-name-part-type="species" reg="salae">salae</tp:taxon-name-part></tp:taxon-name></italic>
                </td><td rowspan="1" colspan="1">2</td><td rowspan="1" colspan="1">2.0</td><td rowspan="1" colspan="1">1.6</td><td rowspan="1" colspan="1">0.5</td><td rowspan="1" colspan="1">1.2</td><td rowspan="1" colspan="1">12</td><td rowspan="1" colspan="1">9</td><td rowspan="1" colspan="1">2</td></tr><tr><td rowspan="1" colspan="1">81_1822</td><td rowspan="1" colspan="1">
                  <italic><tp:taxon-name><tp:taxon-name-part taxon-name-part-type="genus" reg="Cyphastrea">Cyphastrea</tp:taxon-name-part> <tp:taxon-name-part taxon-name-part-type="species" reg="salae">salae</tp:taxon-name-part></tp:taxon-name></italic>
                </td><td rowspan="1" colspan="1">3</td><td rowspan="1" colspan="1">2.0</td><td rowspan="1" colspan="1">1.6</td><td rowspan="1" colspan="1">0.5</td><td rowspan="1" colspan="1">0.9</td><td rowspan="1" colspan="1">11</td><td rowspan="1" colspan="1">7</td><td rowspan="1" colspan="1">2</td></tr><tr><td rowspan="1" colspan="1">81_1822</td><td rowspan="1" colspan="1">
                  <italic><tp:taxon-name><tp:taxon-name-part taxon-name-part-type="genus" reg="Cyphastrea">Cyphastrea</tp:taxon-name-part> <tp:taxon-name-part taxon-name-part-type="species" reg="salae">salae</tp:taxon-name-part></tp:taxon-name></italic>
                </td><td rowspan="1" colspan="1">4</td><td rowspan="1" colspan="1">1.8</td><td rowspan="1" colspan="1">1.4</td><td rowspan="1" colspan="1">0.4</td><td rowspan="1" colspan="1">1.0</td><td rowspan="1" colspan="1">11</td><td rowspan="1" colspan="1">9</td><td rowspan="1" colspan="1">2</td></tr><tr><td rowspan="1" colspan="1">81_1822</td><td rowspan="1" colspan="1">
                  <italic><tp:taxon-name><tp:taxon-name-part taxon-name-part-type="genus" reg="Cyphastrea">Cyphastrea</tp:taxon-name-part> <tp:taxon-name-part taxon-name-part-type="species" reg="salae">salae</tp:taxon-name-part></tp:taxon-name></italic>
                </td><td rowspan="1" colspan="1">5</td><td rowspan="1" colspan="1">1.8</td><td rowspan="1" colspan="1">1.5</td><td rowspan="1" colspan="1">0.4</td><td rowspan="1" colspan="1">1.2</td><td rowspan="1" colspan="1">12</td><td rowspan="1" colspan="1">7</td><td rowspan="1" colspan="1">2</td></tr><tr><td rowspan="1" colspan="1">81_4749</td><td rowspan="1" colspan="1">
                  <italic><tp:taxon-name><tp:taxon-name-part taxon-name-part-type="genus" reg="Cyphastrea">Cyphastrea</tp:taxon-name-part> <tp:taxon-name-part taxon-name-part-type="species" reg="salae">salae</tp:taxon-name-part></tp:taxon-name></italic>
                </td><td rowspan="1" colspan="1">1</td><td rowspan="1" colspan="1">2.0</td><td rowspan="1" colspan="1">1.8</td><td rowspan="1" colspan="1">0.6</td><td rowspan="1" colspan="1">0.5</td><td rowspan="1" colspan="1">12</td><td rowspan="1" colspan="1">9</td><td rowspan="1" colspan="1">2</td></tr><tr><td rowspan="1" colspan="1">81_4749</td><td rowspan="1" colspan="1">
                  <italic><tp:taxon-name><tp:taxon-name-part taxon-name-part-type="genus" reg="Cyphastrea">Cyphastrea</tp:taxon-name-part> <tp:taxon-name-part taxon-name-part-type="species" reg="salae">salae</tp:taxon-name-part></tp:taxon-name></italic>
                </td><td rowspan="1" colspan="1">2</td><td rowspan="1" colspan="1">1.7</td><td rowspan="1" colspan="1">1.5</td><td rowspan="1" colspan="1">0.5</td><td rowspan="1" colspan="1">0.4</td><td rowspan="1" colspan="1">12</td><td rowspan="1" colspan="1">8</td><td rowspan="1" colspan="1">2</td></tr><tr><td rowspan="1" colspan="1">81_4749</td><td rowspan="1" colspan="1">
                  <italic><tp:taxon-name><tp:taxon-name-part taxon-name-part-type="genus" reg="Cyphastrea">Cyphastrea</tp:taxon-name-part> <tp:taxon-name-part taxon-name-part-type="species" reg="salae">salae</tp:taxon-name-part></tp:taxon-name></italic>
                </td><td rowspan="1" colspan="1">3</td><td rowspan="1" colspan="1">2.2</td><td rowspan="1" colspan="1">1.8</td><td rowspan="1" colspan="1">0.7</td><td rowspan="1" colspan="1">1.5</td><td rowspan="1" colspan="1">12</td><td rowspan="1" colspan="1">10</td><td rowspan="1" colspan="1">2</td></tr><tr><td rowspan="1" colspan="1">81_4749</td><td rowspan="1" colspan="1">
                  <italic><tp:taxon-name><tp:taxon-name-part taxon-name-part-type="genus" reg="Cyphastrea">Cyphastrea</tp:taxon-name-part> <tp:taxon-name-part taxon-name-part-type="species" reg="salae">salae</tp:taxon-name-part></tp:taxon-name></italic>
                </td><td rowspan="1" colspan="1">4</td><td rowspan="1" colspan="1">1.8</td><td rowspan="1" colspan="1">1.5</td><td rowspan="1" colspan="1">0.6</td><td rowspan="1" colspan="1">1.2</td><td rowspan="1" colspan="1">12</td><td rowspan="1" colspan="1">7</td><td rowspan="1" colspan="1">2</td></tr><tr><td rowspan="1" colspan="1">81_4749</td><td rowspan="1" colspan="1">
                  <italic><tp:taxon-name><tp:taxon-name-part taxon-name-part-type="genus" reg="Cyphastrea">Cyphastrea</tp:taxon-name-part> <tp:taxon-name-part taxon-name-part-type="species" reg="salae">salae</tp:taxon-name-part></tp:taxon-name></italic>
                </td><td rowspan="1" colspan="1">5</td><td rowspan="1" colspan="1">2.0</td><td rowspan="1" colspan="1">1.5</td><td rowspan="1" colspan="1">0.6</td><td rowspan="1" colspan="1">1.0</td><td rowspan="1" colspan="1">12</td><td rowspan="1" colspan="1">8</td><td rowspan="1" colspan="1">2</td></tr></tbody></table></table-wrap></app></tp:treatment-sec></tp:taxon-treatment>
